# Supplementary material for: Unsheltered Homelessness and Health: A Literature Review
Source: AJPM Focus. 2022 Oct 29;2(1):100043. doi: 10.1016/j.focus.2022.100043 (PMC10546518; doi:10.1016/j.focus.2022.100043)
Supplement: Supplementary file 1 [file mmc1.xls]

## Sheet: Included articles - scoring
Author/s	Year	Title	Journal	Location	Location Code	Objective	Study design	Sample	Tier	Sampling score	Quality score	RK Notes	JR notes	Reference	Research notes	Sample scoring	Health outcome/s	Results	Mortality	NCD	Repro	CD	MH	SU	Services	Injuries	Aging
Wakgari, N. Woyo, T. Kebede, E. Gemeda, H. Gebremedhin, S.	2020	Sexually transmitted disease among street dwellers in southern Ethiopia: a mixed methods study design	Gerontologist	5. Ethiopia	2. Other US	2. Assess the knowledge, attitudes and treatment-seeking behaviors among street dwellers about STDs in Southern Ethiopia	Explanatory sequential mixed methods	1. 842 street dwellers of reproductive age (aged 15-49 years) 1. Both male and female Study population: all street dwellers of reproductive age in selected cities	2	1	3			“Street off”— “Street on” would intuitively refer to people who are less reliant on the streets of subsistence while “street off” refer to people who are fully reliant on the streets of subsistence and sleep	INCLUDE — Tier 2.	3 points 1. Yes, demographics. Also includes multivar (table 4) 1. Probability sample - used multistage sampling. Calculated sample size and used preliminary survey to determine estimated number of street dwellers of reproductive age and most frequented sites. 7 cities selected by simple random sampling. An individual assigned by an authorized person from Women, Children and Youth Affairs, Social…	Attitudes towards STDs, self-reported STD symptoms, health service utilization	Most were aware of (86.7%) and had a favorable attitude towards (84.4%) management and prevention of STDs. 332 (39.4%) reported experiencing symptoms of STDs in the prior year. Among those who experienced STD symptoms, 129 (15.3%) sought treatment from health care providers. Age, place of current residence, place of residence prior to joining street life and were previously tested for HIV were fo…			1
Abbs, E. Brown, R. Guzman, D. Kaplan, L. Kushel, M.	2020	Risk Factors for Falls in Older Adults Experiencing Homelessness: Results from the HOPE HOME Cohort Study	J Gen Intern Med	1. Oakland, CA	1. Western US	1. To examine the prevalence of and risk of falling in a cohort of older homeless adults—	Cross-sectional analysis within longitudinal cohort study	3. 350 unsheltered (81.7% any night unsheltered) and sheltered homeless older adults (aged 50 years and older) 1. Both male and female Study population: Homeless adults aged 50 years and older in Oakland. Participants were eligible if they were English-speaking, aged 50 years and older, homeless as defined by the HEARTH Act, and able to provide informed consent, as determined by a teach-back meth…	1	1	3			Sheltered (did not spend any nights unsheltered)	INCLUDE — Tier 1. Correctly identifies and applies the concept of unsheltered status (based on prior 6 month history and then dichotomized).	3 points 1. Yes, multivariate. 1. Probability sample. HOPE HOME puposive sampling strategy. Designed sampling frame in concert with community advisory board, to approximate the source population and randomly selected potential participants at each recruitment site. Had predetermined recruitment targets from each venue, based on the numbers of unique individuals who met the study criteria who were…	Falls	Those who fell were more likely to have spent at least one night unsheltered. Having spent any night unsheltered was associated with increased odds of falling (AOR 1.42, 95% CI 1.10-1.83) in the past 6 months over 3 years.									1
Tong, M. Tieu, L. Lee, C. T. Ponath, C. Guzman, D. Kushel, M.	2019	Factors associated with food insecurity among older homeless adults: results from the HOPE HOME study	J Public Health (Oxf)	1. Oakland, CA	1. Western US	1. To explore whether residential history, health status, depressive symptoms, cognitive and functional impairment, health-related behaviors and social support are associated with very low food security	Cross-sectional analysis within longitudinal cohort study	3. 350 unsheltered (46.3%) and sheltered older adults (aged 50 years and older) 1. Both male and femaleStudy population: Homeless adults aged 50 years and older in Oakland. Participants were eligible if they were English-speaking, aged 50 years and older, homeless as defined by the HEARTH Act, and able to provide informed consent, as determined by a teach-back method.	1	1	3			Unsheltered homeless	INCLUDE — Tier 1. Study design is longitudinal cohort — the analysis however is cross sectional at baseline. Although the sample (350 HOPE HOME participants) is the same as Abbs (2020) housing status is measured differently. Abbs dichotomized unsheltered. Here housing status is broken into categories: staying temporarily with family or friends (16.3%), users of multiple institutions (25.1%), rent…	3 points 1. Yes multivariate (table 3) 1. Probability sample. HOPE HOME puposive sampling strategy. Designed sampling frame in concert with community advisory board, to approximate the source population and randomly selected potential participants at each recruitment site. Had predetermined recruitment targets from each venue, based on the numbers of unique individuals who met the study criteria …	Food security, receipt of food assistance	Unsheltered older adults had twice the odds of very low food insecurity compared to individuals who stayed temporarily with family and friends, used multiple institutions or were recently homeless.									1
Brown, R. T. Hemati, K. Riley, E. D. Lee, C. T. Ponath, C. Tieu, L. Guzman, D. Kushel, M. B.	2017	Geriatric Conditions in a Population-Based Sample of Older Homeless Adults	Gerontologist	1. Oakland, CA	1. Western US	1. To determine the prevalence of common geriatric conditions in a cohort of older homeless adults, and whether the prevalence of these conditions differs across living environments.	Cross-sectional analysis within longitudinal cohort study	3. 350 unsheltered (46.3%) and sheltered older adults (aged 50 and older) 1. Both male and female. Study population: Homeless adults aged 50 years and older in Oakland. Participants were eligible if they were English-speaking, aged 50 years and older, homeless as defined by the HEARTH Act, and able to provide informed consent, as determined by a teach-back method.	1	1	3	HOPE-HOME is really stretching the use of the term probability sample. I'm calling it a 1 only because the competition is so lame. Do they ever compare their demographics to PIT survey?		Living environment: multiple location, cohabiters, recently homeless	INCLUDE — Tier 1.	3 points 1. Yes, multivariate. 1. Probability sample. HOPE HOME puposive sampling strategy. Designed sampling frame in concert with community advisory board, to approximate the source population and randomly selected potential participants at each recruitment site. Had predetermined recruitment targets from each venue, based on the numbers of unique individuals who met the study criteria who were…	Geriatric conditions: ADL impairment, IADL impairment, mobility impairment, one or more falls in past 6 months, vision impairment, cognitive impairment, hearing impairment, urinary incontinence, depressive symptoms	The prevalence of geriatric conditions did not vary signficantly across living environments. The only exception was a significantly higher prevalence of vision impairment among unsheltered participants compared to other living environment groups (53% p = 0.04).		1							1
Levitt, A. J. Culhane, D. P. DeGenova, J. O'Quinn, P. Bainbridge, J.	2009	Health and social characteristics of homeless adults in Manhattan who were chronically or not chronically unsheltered	Psychiatr Serv	2. Manhattan, NY	2. Other US	2. To compare health and social characteristics of two groups of homeless adults in Manhattan — those who were chronically unsheltered and those who were not.	Cross-sectional	1. 1,093 unsheltered homeless adults (chronically unsheltered mean age 47.3 (SD 10.58) and not chronically unsheltered mean age 43.96 (SD 12.07)). 1. Both male and female. Study population: unsheltered individuals in Manhattan	2	1	3			Not chronically unsheltered homeless adults	INCLUDE — Tier 2. Tier 2 (sample is unsheltered only) but also a comparative study (chronically unsheltered vs not chronically unsheltered). Yes, there is demographic background data that could be used to adjust in the analysis. Yes, there is a sampling strategy. Recruitment was thorough and thought was given to the representativeness of the sample. Yes, there are validated health measures.— — Th…	3 points 1. Yes, demographics. 1. Probability sample. During August 2007, between the hours of 5:30 and 7:30 a.m., pairs of interviewers made a single, compre- hensive pass through all Manhattan streets, parks, publicly accessible out- door areas, and transit hubs other than subways. Every adult found bed- ded down, or perceived by the inter- viewer to be potentially homeless, was approached and …	Health and social characteristics: history of repeated trauma, mental illness, substance use, chronic disease	Compared to those who were not chronically unsheltered, unsheltered homeless adults were significantly less likely to be Hispanic (OR=0.72; 95% CI 0.54-0.96), more likely to be older (mean +/-SD difference 3.34 +/- 0.75 years; CI 1.86-4.82), have a longer current episode of homelessness (mean difference 4.06 +/- 0.35 years; CI 3.38-4.74) and longer histories of homelessness (mean difference 4.59 …		1
Petrovich, J. C. Hunt, J. J. North, C. S. Pollio, D. E. Roark Murphy, E.	2020	Comparing Unsheltered and Sheltered Homeless: Demographics, Health Services Use and Predictors of Health Services Use	Community Ment Health J	2. Tarrant County, TX	1. Western US	1. To compare people experiencing unsheltered and sheltered homelessness on demographic characteristics, stated needs for health, mental health, and substance use services, and amount and predictors of use of health services	Cohort - retrospective	1. 740 unsheltered (9.3%) and sheltered adults (aged 18 years and older)— 1. Both male and female— Study population: Adults who resided in one of two emergency shelters or slept unsheltered during the 2015 PIT and for whom the CoC lead agency was able to provide identifying information (full name, date of birth, Social Security number, and gender).	1	1	3	Wow, great paper. Why did you code it as a convenience sample?	Perhaps best in terms of sample, validated against HMIS. Probability sample. Basically a PIT count.	Sheltered homeless	INCLUDE — Tier 1. Dissertation - See for model development. Also compared demographics and predictors of health services use.	3 points 1. Yes, multivariate (table 4). 1. Probability sample. Sample selected based on shelter status. Sample is 66% of the total number of sheltered and unsheltered in 2015 PIT. Basically a PIT count. 1. Validated health measures (health services utilization records from healthcare provider and chronic disease from PIT data)	Health service use	Unsheltered were significantly more likely than sheltered participants to use any type of health service and ED services, and used significantly more of any health service and emergency services and outpatient services.							1
Byrne, T. Montgomery, A. E. Fargo, J. D.	2016	Unsheltered Homelessness Among Veterans: Correlates and Profiles	Community Ment Health J	6. U.S. (Nationwide)	2. Other US	2. To identify correlates of Veterans’ unsheltered homelessness status and to identify and describe distinct subgroups within the unsheltered homeless Veteran population.	Cross-sectional	1. 35,897 homeless Veterans (11.2% unsheltered) (aged 19 to 70 and older) 1. Both male and female Study population: Veterans with a EMR who screened positive for homelessness	1 and 2… Dr. Kuhn last suggested we list it twice and have a note about it (10/27/20)	1	3 (score is based on study being a Tier 2. If it is a Tier 1 then the quality score is 2 (no multivariate))	This one is complicated, and unnecessarily so. But that makes it interesting that both this and the 100,000 Homes papers treat unsheltered as the Dep var, not the indep var. Then there is the latent class analysis. I think it's best to think of this as a high quality Tier 2 study since there's never really any analysis with unsheltered as the X variable with multivar analysis Include for aim 1. T…	Along with HOPE HOME, most important to reference. In terms of study design, illustrates that not everyone agrees with whether unsheltered should be independent or dependent var.	Sheltered	INCLUDE - Tier 1 This study has two aims. The first aim was to identify correlates of unsheltered status and would be excluded (does not have a health outcome, the outcome is unsheltered homeless). Aim two uses latent class analysis to form unsheltered subgroups. Is aim two effectively a tier 2 study? Demographics are provided for the entire sample, including the unsheltered. There is a sampling …	3 points 1. Yes, demographics (no multivariate if Tier 1). 1. Probability sample. 1. Yes, validated and collected by self-report and extracted from EMR	Health service use, behavioral and chronic health conditions, substance use, mental health	Correlates of unsheltered homelessness - male, white, and more heavily concentrated in the 50-59 and 60-69 year age range compaired to their sheltered counterparts. A small but significant difference for behavioral health conditions (S vs U : none 54.6 vs 56.7, SUD only 8% vs 9.8%, SMI only 18.6% vs 15.1% SUD and SMI 18.9% vs 18.4%). Sheltered Veterans had significantly more chronic health condit…		1
Raven, M. C. Tieu, L. Lee, C. T. Ponath, C. Guzman, D. Kushel, M.	2017	Emergency Department Use in a Cohort of Older Homeless Adults: Results From the HOPE HOME Study	Acad Emerg Med	1. Oakland, CA	1. Western US	1. To describe use of and factors associated with emergency department use in a sample of homeless adults 50 and older	Cross-sectional analysis within longitudinal cohort study	3. 350 homeless older adults (50 years and older) (46.3% unsheltered) 1. Both male and female Study population: Homeless adults aged 50 years and older in Oakland. Participants were eligible if they were English-speaking, aged 50 years and older, homeless as defined by the HEARTH Act, and able to provide informed consent, as determined by a teach-back method.	1	1	3	I need to look at this one closely. This might be one of the most similar studies to our unsheltered analysis	This is somewhere inbetween prob and conveniene but closer to probability	Newly homeless (less than 6 months?)/renters	INCLUDE — Tier 1. Reference group is unclear. Not sure how long constitutes newly homeless. I think it is less than 6 months but this is not explictly clear. Clarified in Brown (2017)— newly homeless/renters= had only recently become homeless, and prior to becoming homeless had spent most of their time in rental housing.	3 points 1. Yes, multivariate. Unsheltered homeless are compared to reference “newly homeless”/renters. Reduced model includes sex, residential status, mental health status, cognitive impairment, medical condition, pain, physical abuse, health insurance coverage. 1. Probability sample. HOPE HOME puposive sampling strategy. Designed sampling frame in concert with community advisory board, to appro…	Health service use: number of emergency department visits in the prior 6 months	Unsheltered older adults had higher emergency department use rates (IRR=2.29; 95% CI= 1.17-4.48) compared to newly homeless participants who had been housed for most of the prior 6 months									1
Yoon, C. Ju, Y. S. Kim, C. Y.	2011	Disparities in health care utilization among urban homeless in South Korea: a cross-sectional study	J Prev Med Public Health	5. Seoul and Daejeon, Republic of Korea	3. Europe	1. To examine health care disparities in South Korean urban homeless people and individual characteristics associated with the utilization of health care.	Cross-sectional	1. 203 homeless adults (23.2% street homeless) (aged 20 to 70 and older) 1. Both male and female Study population: participants had to reside in the street, shelters, or drop-in venters in Seoul and Daejeon.	1	1	3	It's a quite unorthodox definition of unsheltered, though also a pretty smart one		Street homeless	INCLUDE — Tier 1 It is not clear what measurement was used to assess street homelessness, perhaps location of recruitment (non-street = shelters and drop in locations, street = street). Definition— To determine eligibility, we adopted a definition of homelessness from “law for welfare and self-supporting of homeless” established in 2011: “Homeless refers to a person without regular habitation who…	3 points 1. Yes, multivariate adjustment (table 3) 1. Used a quota sampling method. A sample size calculation was used to determine the number of participants. For this, nationwide homelessness data from the Ministry of Welfare and Health was used. In these data, 5463 people were estimated to have been homeless in 2009. Thought to be an underestimate. No alternative exists for estimating the numb…	Health service utilization in past 6 months	Among 203 respondents, 89 reported that they had visited health care providers at least once in the past 6 months. Twenty persons (22.5%) in the group that used health care (n = 89) reported feeling discriminated against. After adjustment for age, sex, marital status, educational level, monthly income, perceived health status, Beck Depression Inventory score, homeless period, and other covariates…							1
Linton, K. F. Shafer, M. S.	2014	Factors associated with the health service utilization of unsheltered, chronically homeless adults	Soc Work Public Health	2. Phoenix, AZ	1. Western US	2. To identify predisposing, enabling, and need factors associated with the use of physical health, mental health, and substance abuse services and to identify which factors associated with health service utilization among this unsheltered chronically homeless sample are unique and contrast with previous findings among sheltered homeless samples.	Cross-sectional	1. 260 unsheltered homeless adults (aged 19 to 77 years) 1. Both male and female Study population: individuals experiencing unsheltered homelessness during 3 consecutive nights in selected areas of the greater Phoenix, AZ metropolitan area.	2	1	3		Changed from convenience sample not selected on health to probability sample	None	INCLUDE Tier 2. They really don’t ask about housing status. Recruited from outdoors therefore unsheltered. It's true the criteria for unsheltered is not made explicit, but it seems like they were literally unsheltered according to the HUD definition. Dissertation - behavioral model for vulnerable populations	3 points 1. Yes, multivariate (table 2) 1. Probability sample. Participants were recruited in selected areas of the greater Phoenix, Arizona, metropolitan area during three consecutive nights in April 2010. Participants were recruited in regions of the greater Phoenix area that were identified as highly populated with homeless people during previous homeless counts in the city. 1. Yes, valid heal…	Health service utilization: hospital use, mental health treatment, substance abuse treatment	Among the predisposing factors, unsheltered Hispanic/Latino (AOR=3.92, 95% CI 1.68-9.15), Native American (AOR=3.04, 95% CI 1.39-6.67), mixed ethnicity (AOR=5.17 95% CI 1.52, 17.52) participants were significantly more likely to report use of hospital services than unsheltered White participants. Older unsheltered participants were less likely to report using mental health services than younger (…							1
Elwell-Sutton, T. Fok, J. Albanese, F. Mathie, H. Holland, R.	2017	Factors associated with access to care and healthcare utilization in the homeless population of England	J Public Health (Oxf)	3. England (Nationwide)	3. Europe	1. To investigate the individual-level factors associated with access to care and healthcare utilization among homeless people in England.	Cross-sectional	1. 2505 homeless individuals (aged younger than 25 to 66 and older) 1. Both male and female Study population: Non-statutory homeless individuals (i.e. single homeless people who did not fit the definition of being in “priority need”) presenting for homeless services across 19 areas in England	1	2	3			Single homeless in accomodation	INCLUDE — Tier 1.	3 points 1. Yes multivar (tables 3-4) 2. Convenience sample not selected on health. Participants were recruited through homeless servies including homeless accommodation projects, night shelters and day centers. States that sample was not randomly selected as random sampling is not possible in the homeless population. 1. Yes, health utilization measures assessed by service providers	Health services utilization	Compared to single homeless individuals in accomodation, rough sleepers had less than hald the odds of being registered with a GP after adjusting for age, sex, smoking status, reported physical status, reported mental status, current or recovering from a drug addiction and current or recovering from an alcohol (AOR=0.45 95% CI 0.30-0.66). Compared to single homeless individuals in accomodation, r…							1
Wenzel, S. L. Bakhtiar, L. Caskey, N. H. Hardie, E. Redford, C. Sadler, N. Gelberg, L.	1995	Homeless veterans' utilization of medical, psychiatric, and substance abuse services	Med Care	1. Los Angeles, CA	1. Western US	1. To assess the association between homeless veterans’ prior utilization of medical, psychiatric, and substance abuse services and biopsychosocial characteristics.	Cross-sectional	1. 429 homeless male veterans (25% had usually lived on the streets or in public areas in the month before) 3. Only male Study population: male veteran patients from the West LA VA Affairs Medical Center. Admission criteria are ambulatory status, literal homelessness or imminent risk of homelessness, military discharge that is not dishonorable and disadvantaged economic status.	1	2	3			Usual sleepin place during the past month was not outdoors or public place (shelters or other residential arrangements)	Pulled from O’Toole (2004) INCLUDE — Tier 1.	3 points 1. Yes, multivariate (table 2) 2. Convenience sample not selected on health. Selected on basis of having an admission to the VA medical center. (All analyses were based on the first admission assessments) 1. Yes, validated health services outcomes based on self-report collected by trained staff member.	Health services utilization, probability of use of psychiatric/substance abuse services	Sleeping outdoors or in a public place was associated with a lower probability of using inpatient (OR=0.342, p=0.002) and VA psychiatric/substance abuse services (OR=0.424, p=0.003).							1
Douglass, R. L. Torres, R. E. Surfus, P. Krinke, B. Dale, L.	1999	Health care needs and services utilization among sheltered and unsheltered Michigan homeless	J Health Care Poor Underserved	2. Michigan (Statewide)	2. Other US	1. To conduct a compartive analysis of sheltered and unsheltered subsets of homeless adult populations to determine wheter measurable differences could be detected regarding medical care utilization and, by inference, unmet medical needs.	Cross sectional	1. 362 homeless adults (aged 18 and older) 1. Both male and female Study population: homeless adults or adults at risk of homelessness in Wayne County, Michigan and sheltered homeless adults in Michigan (combined sample)	1	2	2			None	INCLUDE - Tier 1. There are no tests of significance so it is unclear if any differences are statistically meaningful.	2 points 0. No multivariate and tests of significance. 2. Convenience sample not selected on basis of health. 1. Yes, survey collected by trained project staff.	Health services utilization, self-reported medical problems (chronic illness and substance use)	Although this is a comparative analysis there are no measures of significance. This sample was created by combining a 1992 field survey in Wayne County, Michigan as the unsheltered population and a 1994 field survey throughout Michigan as the sheltered population. It should be noted that due to difference methodologies, health service utilization for the sheltered was based on a 6 month period, w…							1
Macnee, C. L. Forrest, L. J.	1997	Factors associated with return visits to a homeless clinic	J Health Care Poor Underserved	2. Tennessee	2. Other US	1. To examine the association between selected client characteristics and life situations and their use of a nurse-managed health clinic for homeless individuals in Northeast Tennessee.	Cohort - retrospective	1. 1,467 preliminary data forms (first clinic visit) (14% on street) (records from adults aged 18 and older) 1. Both male and female Study population: clients who received care at a nurse-managed primary care clinic located in Northeast Tennesse	1	2	3			Sheltered	Pulled from Montgomery (2016) INCLUDE — Tier 1.	3 points 1. Yes, multivariate 2. Convenience sample not selected on health. Retrospective review of health records. 1. Yes, validated health measures were reviewed and clarified by a nurse practioner during the client’s first visit.	Health services utilization: return visit and duration between initial visit and most recent	Only 47% of clients returned to the clinic. Logistic regression indicated that those with reported chronic disease, males, whites, and those living on the street were more likely to have returned to the clinic for care than those without chronic illness, females, nonwhites, and those living in some type of shelter. Holding all other variables constant, those clients who lived on the streets were …							1
Cousineau, M. R.	1997	Health status of and access to health services by residents of urban encampments in Los Angeles	J Health Care Poor Underserved	1. Los Angeles, CA	1. Western US	2. To obtain information about urban encampments in central Los Angeles that could assist policymakers and community groups in being responsive to the needs of people lviing in urban encampments.	Cross-sectional survey	1. 134 encampment residents (100% unsheltered) (95% were under the age of 65, 52% beween the ages of 30 and 39, but no specific range) 1. Both male and female Study population: Homeless individuals in Los Angeles residing in encampments	2	2	2	Might give it 2 points or 3 points and a big caveat because encampments are a subset of unsheltered. They're probably better off overall, and thus this study may understate certain health burdens of unsheltered as a whole by using encamped, but we can't be sure of that esp on things like substance abuse that may be enabled by encampments - RK		None	INCLUDE — Tier 2. Seminal study of LA encampments did not use a sampling frame. At the time there were no other studies on homelessness in LA to draw from and there was no map of encampments that could be used for randomly selecting sites. Did a pretty comprehensive reconnaissance and visited all identified sites, selecting those that were largely representative of all neighborhoods within the st…	2 points 0. No, demographics do not specify % male or female (only that majority were men) or provide an age range. 2. Convenience sample not selected on health. Seminal study of LA encampments did not use a sampling frame. At the time there were no other studies on homelessness in LA to draw from and there was no map of encampments that could be used for randomly selecting sites. Did a pretty co…	Health status, chronic disease, health services utilization (including length of time since last visit to a physician and dentist, usual source of care), substance use, HIV/TB testing,	Only descriptive stats are provided for this sample. Nearly all were under the age of 65 (94%) and most were between the ages of 30 and 39 (42%). More than half were black, 34% hispanic and 7% white, 2 were asian. The majority of encampment residents reported extended histories of homelessness (1-2 years 22%, 2-5 years 23%, 5+ years 20%). Most (46%) had been in their present encampment for 1-6 mo…		1
Nyamathi, A. M. Leake, B. Gelberg, L.	2000	Sheltered versus nonsheltered homeless women differences in health, behavior, victimization, and utilization of care	J Gen Intern Med	1. Los Angeles, CA	1. Western US	1. To contrast sociodemographic characteristics, physical and mental health status, substance use, sexual behaviors, victimization, and utilization of health services between homeless women residing in sheltered and non-sheltered environments.	Cross-sectional	1. 1,051 homeless women (18.2% unsheltered) (aged 18 and older) 2. Only female Study population: homeless women in Los Angeles aged 18 and older	1	3	2			Sheltered homeless women (subgroup analyses with substance using women and women with poor mental health)	INCLUDE — Tier 1.	3 points 1. Yes, multivariate (table 3 and 4) 3. This study is part of a larger study examining initiation and continuation of substance use that useda purposive sample of 1,325 homeless women who resided in 1 of 47 traditional or sober living sheltered or who were sampled through street outreach. Sampling plan specified to recruit 64% of women as current substance users (defined as drug and/or a…	Health status, substance use, sexual activity and pregnancy, adult victimization, health services utilization	Unsheltered criteria: Women with primary residence on the streets were defined as those who reported usually living on the streets during the past month and had spent at least 15 of the past 30 nights there. Unsheltered women were more likely to be younger, white, and homeless for a year or more compared to their sheltered counterparts. After controlling for sociodemographic factors (age, educati…		1	1		1		1
Smereck, G. A. Hockman, E. M.	1998	Prevalence of HIV infection and HIV risk behaviors associated with living place: on-the-street homeless drug users as a special target population for public health intervention	Am J Drug Alcohol Abuse	6. U.S. (Nationwide)	2. Other US	1. To examine the prevalence of HIV infection as a function of place of residence and high-risk behaviors in six subpopulations of out-of-treatement drug injectors and crack cocaine users who participated in the National Institute on Drug Abuse (NIDA) Cooperative Agreement project.	Cross-sectional	1. 16,366 active out-of-treatment drug users (7.0% unsheltered) (aged 18 to 80 years) 1. Both male and female Study population: NIDA respondents were eligible if they had self-reported injection, crack, or cocaine use within the past 30 days, were at least 18 years of age at the time of baseline, were not currently enrolled in treatment	1	3	2			All other housing arrangements	INCLUDE — tier 1.	3 points 1. Yes, multivariate (table 2, 3A, 3B). Nuanced analysis uses 6 housing categories (collapsed into unsheltered vs others) and 6 subpopulations (male and female, black, hispanic, white). 3. Convenience sample selected on the basis of health. The Cooperative Agreement (CA) used a randomized and quasi-experimental design. Respondents were recruited using a targeted sampling strategy that em…	HIV infection prevalence, HIV risk behaviors	On-the-street homeless had a significantly higher HIV+ rate (19.0%) than the study population as a whole (11.2%) (x2=45.06 df=5 p<0.001). HIV+ rates among unsheltered homeless differed by gender and race and were exceptionally high for hispanic males (29%) and females (32%) and black females (38%). Contingency tables comparing the HIV+ rate for unsheltered homeless subjects compared to subjects i…				1
Moges, F. Kebede, Y. Kassu, A. Degu, G. Tiruneh, M. Gedefaw, M.	2006	Infection with HIV and intestinal parasites among street dwellers in Gondar city, northwest Ethiopia	Jpn J Infect Dis	5. Gondar City, Northwest Ethiopia	4. Other	2. To assess the seroprevalence of HIV and the knowledge of HIV among street dwellers in Gondar, Northeast Ethiopia.	Cross sectional	1.? 404 street dwellers (aged 8-58 years) 1. Both male and female Study population: street dwellers in Gondar	2	1	3			None	INCLUDE — Tier 2. Lacks recruitment/sampling information. No inclusion criteria for what constitutes a street dweller.	3 points— 1. Yes, demographics 1. Probability sample. Only one sentence on recruitment and sampling: the study subjects were selected randomly from the various streets where street dwellers reside. 1. Yes, validated measures - pre-tested questionnaire and physical exam by medical doctors.	HIV, intetestinal parasites.	A cross-sectional study of 404 street dwellers in Gondar, Northeast Ethiopia. The aim was to assess the seroprevalence of HIV and the knowledge of HIV among street dwellers in Gondar, Northeast Ethiopia. Sample was selected randomly, though lacks detail. Analysis appears to be chi-square. Health outcomes of interest are seroprevalence of HIV and intestinal parasites. Stool samples for diagnosis o…				1
Feleke, D. G. Wage, E. K. Getachew, T. Gedefie, A.	2019	Intestinal parasitic infections and associated factors among street dwellers' in Dessie town, North-East Ethiopia: a cross sectional study	BMC Res Notes	5. Dessie town, North-East, Ethiopia	4. Other	2. To determine the prevalence and associated factors of intestinal parasite among street dwellers’ in Dessie town, North-East, Ethiopia	Cross-sectional	1. 246 street dwellers (aged 15-36 years) 1. Both male and female Study population: street dwellers in Dessie town whose age is above 2 years and can provide stool specimen.	2	1	3	Sampling great to me. There is a question of how relevant the helminthic infections are to developed country context, but it's fine for inclusion	Do not need to look for parasitic rates in Ethiopia for comparison.	Various risk factors (educational status, shoe wearing, type of latrine, etc.) — not shelter status since sample is exclusively street dwelling	INCLUDE — Tier 2. Population is estimated but sampling is not random.	3 points 1. Yes, demographics. Multivar also used (table 3) 1. National census estimated number of street dwellers in Dessie town to be more than 3,000. Sample size was calculated based on population size and using a prevalence of 89.7%. 1. Yes, validated and collected by trained staff	Intestinal parasites	The overall parasite prevalence was 43.90%. Six difference intestinal parasites were detected. Single parasitic infection (35.8%) was prevalent followed by double infections (8.13%) and there were no triple infections. After adjusting for other variables in multivariate analysis, shoe wearing habit (AOR=0.46, 95% CI 0.22-0.95 p=0.035), handwashing habit after toilet (AOR=0.18 95% CI 0.04-0.89 p=0…				1
DeMarco, A. Hardenbrook, R. Rose, J. Mendoza, D.	2020	Air pollution-related health impacts on individuals experiencing homelessness: Environmental justice and health vulnerability in Salt Lake County, Utah	Preprints	2. Salt Lake City, UT	1. Western US	1. To test for disparities in exposure to air pollution among the population of individuals experiencing both sheltered and unsheltered homelessness in Salt Lake County, and to understand how the duration of homelessness affected a variety of health outcomes	Cross-sectional mixed methods design	1. 138 adults (19-76 years old) experiencing homelessness (49.3% unsheltered) 1. Both male and female Study population: individuals experiencing sheltered (currently residing within emergency shelters) or unsheltered (primarily residing outdoors) homelessness in SLC	1	2	3		Article added after lit review search (10/20/20)	Sheltered v. unsheltered Chronic v. not chronic	INCLUDE -- Tier 1. An exemplary study in terms of analysis. Despite a lack of significant findings, analyses accounted for shelter status AND chronicity. Also discusses discrepancies between time experiencing homelessness -- self-report vs HMIS	3 points 1. multivariate stats are used to adjust for demographic factors (gender, age, race). 2. convenience sample not selected on health 1. Vaidated health measures and collected with proper training and quality assurance — two different measures of TEH (self-report and HMIS)	Medical visit, difficulty breathing, headache, mental health	It must be noted that time experiencing homelessness data came from two sources: self-reported data collected during interviews and Utah HMIS data. There was a significant disparity between TEH based on self-report and HMIS data, where HMIS data drastically underestimated TEH compared to self-report. That being said, a logistic regression analysis was conducted with both the self-reported TEH and…		1
Hynes, F. Kilbride, K. Fenton, J.	2019	A survey of mental disorder in the long-term, rough sleeping, homeless population of inner Dublin	Ir J Psychol Med	4. Dublin, Ireland	3. Europe	2. To reflect the prevalence of mental disorder within a subset of the homeless population in Dublin	Cross-sectional survey	1. 16 entrenched rough sleepers (aged 20-79 years) 1. Both male and female Study population: “entrenched rough sleepers” living in Dublin	2	1	3			None	INCLUDE — Tier 2. Definitions vary— Homelessness can be defined in different ways. The ETHOS classification system in European Commission (2014) has been adopted by the European Union. Homelessness can be viewed as on a spectrum of increasing severity from those who are living in ‘inadequate accommodation’, on to individuals staying with friends or relations (comprising ‘sofa surfers’), on to tho…	3 points 1. Yes, demographics 1. Homeless population was enumerated through periodic census. Rough sleeper population was enumerated over two separate six monthly counts, an average of 65 individuals were identified as sleeping rough. A non-statutory agency operated the Rough Sleepers Team and had experience visiting homeless people sleeping rough to provide support and assistance. This team was …	Mental health disorder prevalence	Most had a formal mental disorder and just under 1/3 had severe mental illness. Among the entrenched rough sleepers (who had been sleeping rough for a period of 1 year or more) 13.25% had severe mental disorder (four with paranoid schizophrenia and one with bipolar affective disorder). Five were dependent on or harmfully using alcohol and five were dependent on or harmfully using other substances…					1
Heckert, U. Andrade, L. Alves, M. J. Martins, C.	1999	Lifetime prevalence of mental disorders among homeless people in a southeast city in Brazil	Eur Arch Psychiatry Clin Neurosci	5. Juiz de Fora, Brazil	4. Other	2. To assess the lifetime prevalence of mental disorders among homeless people in Juiz de Fora, Brazil	Cross-sectional	1. 83 unsheltered homeless adults (aged 18 and older) 1. Both male and female Study population: Homeless adults in the city of Juiz de Fora who had been living outdoors for at least 12 months were eligible for the study	2	2	3			None	INCLUDE — Tier 2.	3 points 1. Yes, demographics. 2. Convenience sample not selected on health. 1. Yes, validated measures collected by head researcher who is a psychiatrist.	Mental health illness, substance use drug/alcohol, cognitive impairement	Lifetime prevalence rates for mental disorders according to ICD-10 in homeless adults: cognitive impairment 9.6%, alcohol related disorders 81.9%, drug-related disorders 31.3%, schizophrenia and related disorders 9.6%, mood disorders 32.5%, neurotic disoders 8.4%, personality and behavior disorders 8.4%, mental retardation 6%, any diagnosis 98.8%. *data are overlapping* Associations: Nealy 24% ha…					1
Fekadu, A. Hanlon, C. Gebre-Eyesus, E. Agedew, M. Solomon, H. Teferra, S. Gebre-Eyesus, T. Baheretibeb, Y. Medhin, G. Shibre, T. Workneh, A. Tegegn, T. Ketema, A. Timms, P. Thornicroft, G. Prince, M.	2014	Burden of mental disorders and unmet needs among street homeless people in Addis Ababa, Ethiopia	BMC Med	5. Addis Ababa, Ethiopia	4. Other	2. To determine the burden of psychotic disorders and associated unmet needs, as well as the prevalence of mental distress, suicidality, and alcohol use disorder among homeless people in Addis Ababa, the capital of Ethiopia.	Cross-sectional survey	1. 217 street homeless adults (aged 18 to 78 years) 1. Both male and female Study population: individuals experiencing street homelessness (at least 24 hours on the street prior to the day of assessment)	2	3	3	This paper should be included I guess, but not the other paper that includes only those with screened psychosis	This is screening paper for Ayano. Keep this. Drop Ayano	None	INCLUDE — Tier 2. Definition: The number reported to be homeless at any given time in the UK has been between 100,000 and 400,000 [8]. This large variation reflects the difficulty of tracking homeless people as well as the variation in the definition of ‘homelessness’. Four classes of homelessness are distinguished [9]: 1) inferior or substandard housing; 2) insecure accommodation; 3) houselessne…	3 points 1. Yes, demographics. 3. Convenience sample selected on the basis of health. Districts selected based on accessibility and positive relationship with research team. Double-stage sampling technique was used to identify indiviudals with severe mental disorders. In the first stage, individuals 18+ who were street homeless were assessed by trained community nurses. Standardized screening que…	Mental health illness, suicidal ideation, substance use, self-harm/“self-injurious behavior”	About nine in ten individuals had some form of mental or alcohol use disorder, and a substantial proportion (41.0%; n = 89/217) had psychotic disorders. Most of those with psychosis had schizophrenia (88%; n = 79), while the rest had either nonorganic psychotic disorders (9.0%; n = 8) or psychosis related to bipolar disorder (2.2%; n=2). Excluding those with psychosis, mental distress measured wi…					1			1
O'Connell, J. J. Roncarati, J. S. Reilly, E. C. Kane, C. A. Morrison, S. K. Swain, S. E. Allen, J. S. Jones, K.	2004	Old and sleeping rough: elderly homeless persons on the streets of Boston	Care Manag J	2. Boston, MA	2. Other US	2. To prospectively follow 30 individuals aged 60 or older living on Boston’s streets for the four-year period from 2000 through 2003.	Cohort - prospective	3. 30 unsheltered high risk older adults (aged 60 to 82 years at enrollement) 1. Both male and female Study population: chronically homeless individuals sleeping regularly on Boston’s streets for 6 months or more and treate by the BHCHP street team. Each enrollee also met one or more high-risk condition (Hwang/Roncarati criteria).	2	2	3			None	INCLUDE — Tier 2.	3 points 1. Yes, demographics. 3. Convenience sample selected on the basis of health. High risk criteria used. 1. Yes, data recorded by street team is recorded in a database which compements BHCHP’s EMR	Morbidity and mortality, chronic disease	Results are descriptive. Authors detail the whereabouts of the cohort at the end of the 4-year study period. Of the 30 older adults, 30% died, 20% were in a nursing home, 7% in respite care, 17% were placed in housing, one was lost to follow up (3%) and 23% were still on the streets. Of the 9 deaths (8 men and 1 woman), 5 men died while living on the streets — two of these 5 deaths were traumatic…									1	Not in paper
Roncarati, J. S. O'Connell, J. J. Hwang, S. W. Baggett, T. P. Cook, E. F. Krieger, N. Sorensen, G.	2020	The Use of High-Risk Criteria to Assess Mortality Risk among Unsheltered Homeless Persons	J Health Care Poor Underserved	2. Boston, MA	2. Other US	1. To determine if the high-risk criteria developed by Boston Health Care for the Homeless Program predicted an increased risk of mortality in a cohort of unsheltered individuals	Cohort - prospective	1. 445 unsheltered homeless adults (aged 18 years and older) 1. Both male and female Study population: adults living outside who were primary care patients of the Boston Health Care for the Homeless Program’s (BHCHP’s) Street Team	1	2	3			Nonhomeless Massachusetts adult population and a sheltered homeless cohort from Boston	INCLUDE — Tier 1.	3 points 1. Yes, standardized rates. 2. Conveneince sample not selected on health. Eligibility criteria for the study included the following: (1) sleeping outside for 1 or more nights during 2000; (2) 18 years or older by January 1, 2000; (3) at least 1 face-to-face encounter with the BHCHP’s Street Team staff during 2000; and (4) a first and last name and either a date of birth or a Social Secur…	Mortality	Nearly 27% met the high-risk criteria. The all-cause SMR for the high-risk group was 15.5 (95% CI 11.7, 20.2) times that of the MA adult population and 4.0 (95% CI 3.0, 5.2) times that of the sheltered homeless cohort. — The all-cause SMR for the lower-risk group was 7.9 (95% CI 6.3, 9.8) times that of the MA adult population and 2.2 (95% CI 1.8, 2.8) times that of the sheltered homeless cohort. …	1
Roncarati, J. S. Baggett, T. P. O'Connell, J. J. Hwang, S. W. Cook, E. F. Krieger, N. Sorensen, G.	2018	Mortality Among Unsheltered Homeless Adults in Boston, Massachusetts, 2000-2009	JAMA Intern Med	2. Boston, MA	2. Other US	1. To assess the mortality rates and causes of death for a cohort of unsheltered homeless adults from Boston, MA	Cohort - prospective	1. 445 unsheltered homeless adults (aged 18 to 65 and older) 1. Both male and female Study population: consisted of adults living outside who were primary care patients of the Boston Health Care for the Homeless Program’s (BHCHP’s) Street Team. Eligibility criteria for the study included the following: (1) sleeping outside for 1 or more nights during 2000; (2) 18 years or older by January 1, 2000…	1	1	3	Great!! Jill just joined the team for my project at VA Boston, the mobile phone project. She is so smart!		Nonhomeless Massachusetts adult population and a sheltered adult homeless cohort from Boston	INCLUDE — Tier 1.	3 points 1. Yes, standardized rates 1. Probability sample. 3. Yes, validated measures (mortality) based on MA DPH death occurrence files	Mortality rates and causes of death	The all-cause mortality rate for the unsheltered cohort was 9.8 times higher than the Massachusetts population (95% CI 8.2-11.5) and almost 2.7 times higher than that of the adult sheltered homeless cohort (95% CI 2.3-3.2). The most common cause of death were due to natural causes (63.4%) including noncommunicable diseases (e.g. cancer 15.7% and heart diseases 13.4%). Substance use disorder cause…	1
Richards, W. Keauffling, J.	2009	Homeless who accessed a healthy living centre in Swansea, South Wales: an assessment of the impact of oral ill-health	Prim Dent Care	3. Swansea, South Wales	3. Europe	1. To quantify the way that oral diseases affect the lives of homeless and vulnerable people in Swansea, using the short-form Oral Health Impact Profile (OHIP-14).	Cross-sectional	1. 100 homeless and vulnerably housed people (aged 18 to 64 years) 1. Both male and female Study population: homeless and vulnerable adults using the servies of the Cyrenians Community Center in Swansea.	1	2	2	This is really questionable. The sample is really funky. It's not selected on health, but it's just bad.		Bed and breakfast, hostel and tenancy (sheltered) participants	INCLUDE — Tier 1. Note: No multivariate analysis.	2 points 1. No multivariate, only chi-square tests 2. Convenience sample not selected on health. Selected on basis of using the services of a health living center for the homeless. 1. Yes, validated instrument data collected by self report	Oral health	This self-selected sample of 100 homeless adults using the services of a health living center for the homeless was surveyed using a questionnaire and the short-form Oral Health Impact Profile (OHIP-14). Compared to other/sheltered homeless participants (those who selected the homeless status bed and breakfast, hostel, or tenancy) rough sleepers were more likely to be in the high-impact group (p=0…		1
Bennett, A. S. Watford, J. A. Elliott, L. Wolfson-Stofko, B. Guarino, H.	2019	Military veterans' overdose risk behavior: Demographic and biopsychosocial influences	Addict Behav	2. New York City, NY	2. Other US	1. To examine associations of biological/physiological, psychological, and social events that may impact substance use behaviors known to present risk for opioid-related overdose	Cross-sectional	1. 218 opioid-using military veterans (7% unsheltered) (aged 21-60 years) 1. Both male and female Study population: Military veterans who served during the Iraq and Afghanistan conflict era, post 9/11 who reported any licit or illicit opioid use within the 30 days prior to enrollment.	1	3	2			Private housing	INCLUDE — Tier 1. Note: Adjusted rate ratios for both housing-related predictors (went unsheltered, Lost housing) did not control for type of housing.	2 points 1. Yes, multivariate. Compared using multivariate on overdose risk, adjusted rate ratios controlled for age, gender, race, type of housing, prescription for sedating medication, prescription for opioids, and participation in methadone maintenance treatment (table 3) 3. Participants recruited through NYC using venue-based (e.g. homeless shelters, veteran-specific residences) and chain-ref…	Overdose risk behavior	Unsheltered homelessness is a significant independent predictor of higher Opioid Risk Behavior Scale score after adjusting for demographics and current prescription medications. Being unsheltered with no regular place to stay increased ORBS score by 108% compared to veterans living in a private apartment or house (AIRR=2.08, 95% CI 1.39, 3.13).						1
Tsai, J. Kasprow, W. J. Kane, V. Rosenheck, R. A.	2014	Street outreach and other forms of engagement with literally homeless veterans	J Health Care Poor Underserved	6. U.S. (Nationwide)	2. Other US	2. To examine the proportion and characteristics of literally homeless veterans (as contrasted with those at high risk for homelessness) who were engaged with VA homeless services through street outreach as compared to those who were engaged through community outreach, through provider referral, or self-referral	Cross-sectional	1. 70,778 literally homeless veterans (100% unsheltered) 1. Males and females. Study population: veterans who VA staff documented as literally homeless	2	1	3	Let's talk about why this is an exclude. It's the same data source as Montgomery et al. 2017	Had excluded earlier then added back in	Engaged by street outreach	EXCLUDE— — Defintion: literal homelessness is understood to be in accordance with the HUD definition, i.e.m residing in a public or private place not meant for human habitation including iving on the streets, in vehicles, in abandoned builidng or staying in an emergency shelter.	3 points 1. demographics included. 1. Probability sample. Sample includes all veterans documented as literally homeless in VA database. 1. Yes, structured form and in-person assessment interviews conducted by outreach case managers	Physical health/health status, chronic conditions (HIV/AIDS, hep C, TB, COPD, heart disease, stroke, diabetes, seizures, chronic pain, or other medical condition), mental health, hospitalized for psych problem	There were no differenes in physical health or chronic health conditions between the four groups. Those engaged through provider referral were more likely to have affective disorders, military-related PTSD, substance use disoders, and any psychiatric hospitalization than those engaged through street outreach. Veterans were engaged through street outreach most often by VA staff and had longer dura…										Not in paper
Sutter, A. Curtis, M. Frost, T.	2019	Public drug use in eight U.S. cities: Health risks and other factors associated with place of drug use	Int J Drug Policy	6. 8 U.S. cities: Atlantic City, NJ, Boston, MA, Denver, CO, Los Angeles, CA, New York City, NY, Oakland, CA, Paterson, NJ, San Francisco, CA	2. Other US	1. To describe the demographic characteristics, drug use practices, and risk factors associated with public drug use in the U.S.	Cross-sectional	1. 575 adults who use drugs (35% street homeless) (aged under 30 to 50 years and older) 1. Both male and female Study population: Eligibility criteria included self-report age of over 18 years, self-reported illicit drug use in the past three months, the ability to participate in an English-language interview, and the ability to provide verbal informed consent.	1	3	2			Stably housed	INCLUDE — Tier 1.	3 points 1. Yes, multivariate (table 5) 3. Convenience sample selected on the basis of health. Data collected from a convenience sample of individuals from national syringe service programs (SSP) drop-in centers and street-based outreach sites. 3) Yes, validated measures by trained staff.	Primary outcome is public substance use	Street-homeless participants had much greater odds of frequent public drug use compared with stably housed participants (AOR 17.44 95% CI 9.5-32.0) independent of age, heroin use, and injection drug use.						1
North, C. S. Pollio, D. E. Thompson, S. J. Spitznagel, E. L. Smith, E. M.	1998	The association of psychiatric diagnosis with weather conditions in a large urban homeless sample	Soc Psychiatry Psychiatr Epidemiol	2. St. Louis, Missouri	2. Other US	1. To examine the association of psychiatric diagnoses with the weather conditions on the day of interview in a representative sample of 900 homeless people.	Cross-sectional	1. 900 homeless adults (19.9% unsheltered) (mean age 33.6 (SD=10.6) 1. Both male and female Study population: Homeless individuals in St. Louis	1	1	2	Interesting. But we don't actually have the results tables for the unsheltered analysis or the multivariate	Don’t actually report multivariate analysis. Only paper to look at mechanisms.	Sheltered and general population	INCLUDE — Tier 1.	2 points 0. Multivariate analysis is not reported in a table. 1. Probability sample. The homeless sample was drawn from all overnight and daytime shelters located in the city of St. Louis that serve homeless populations, and from locations on the street or other public areas where homeless people are known to congregate. Because each night shelter and day center tended to attract a slightly di?er…	Psychiatric diagnoses, mental health	Further analyses were performed on the male sample data to determine whether those residing on the street and other unsheltered locations who are more exposed to the elements would be more likely than those residing in shelters to demonstrate a weather-related effect. Surprisingly, the reverse relationship was found. In the subgroup of 170 men who had stayed on the street the night before the int…					1
Ray, S. K. Biswas, R. Kumar, S. Chatterjee, T. Misra, R. Lahiri, S. K.	2001	Reproductive health needs and care seeking behaviour of pavement dwellers of Calcutta	J Indian Med Assoc	5. Calcutta, India	4. Other	2. To find out the magnitude of reproductive health problems and care seeking behavior of women of child bearing age, and to study the fertility behavior of those eligible couples and their care seeking behavior during pregnancy and lactation.	Cross-sectional	1.? 463 street dwelling couples (women of “child bearing age” no age for men) 1. Both male and female Study population: Female street dwellers in Calcutta of child bearing age and their partners (eligible couples)	2	2	2			West Bengal — rural area and urban slums	INCLUDE — Tier 2.	2 points 0. Missing age, unclear what constitutes an eligible couple 1. Probability sample. About 5% of estimated pavement dweller population was selected by proportionate sampling from each of 5 geographical sectors across the city and thereafter by selected consecutive families starting from the central place of the cluster of street dwellers’ families in each of these sectors. 1. Yes, data col…	Reproductive health problems and fertility behavior, maternal and child health, mother immunization, health service utilization (for repro illness/pregancy)	Eligible couples were recruited. About 5% of estimated pavement dweller popiulation of Calcutta was selected by proportionate sampling from each of the 5 geographic sectors across the city and thereafter by selecting consecutive families starting from the central place of the cluster of street dwellers’ families in each of these sectors. The most common reproductive health problems among women we…			1
Montgomery, A. E. Szymkowiak, D. Culhane, D.	2017	Gender Differences in Factors Associated with Unsheltered Status and Increased Risk of Premature Mortality among Individuals Experiencing Homelessness	Womens Health Issues	6. U.S. (Nationwide)	2. Other US	1. To extend previous work that identified gender differences in rates of unsheltered status and increased risk of premature mortality	Cross-sectional	1. 25,481 homeless adults (aged 18 to 60 and older) (54.0% unsheltered) 1. Both male and female Study population: vulnerable or chronically homeless individuals participating in the 100,000 Homes Campaign	1	1	3	I interpret this as saying the conducted a census, not a sample. I do have questions about how comprehnsive they were, esp among unsheltered, but here again we should err on the side of inclusion	More info needed. Dr. Kuhn will reach out to clarify what kind of sample this is.	Sheltered	INCLUDE — Tier 1. Good background and correlates on unsheltered.	3 points 1. Yes, multivar (table 3). 1. Probability sample. I interpret this as saying the conducted a census, not a sample. I do have questions about how comprehnsive they were, esp among unsheltered, but here again we should err on the side of inclusion - RK 1. Yes, validated measures (VI) but collected by volunteers. Unclear if volunteers were trained. A lot of missing data.	Risk of premature mortality	For both men and women, lower educational attainment, expeirence of chronic homelessness, receipt of entitlements or other benefits, and a history of incarceration were associated with an increased risk of premature mortality. The greatest size effect for ment and women was experieing a violent attack while homeless. Significantly more women reported a violent attack, but men who did experience v…	1
Montgomery, A. E. Szymkowiak, D. Marcus, J. Howard, P. Culhane, D. P.	2016	Homelessness, Unsheltered Status, and Risk Factors for Mortality: Findings From the 100 000 Homes Campaign	Public Health Rep	6. U.S. (Nationwide)	2. Other US	1. To compare the charateristics of people experiencing homelessness who were sleeping primarily in unsheltered situations with those who were accessing homeless sheltered and other sheltered situations, to identify correlates of unsheltered status and to assess the relationship between unsheltered status and increased risk of mortality.	Cross-sectional	1. 25,481 homeless adults (54.0% unsheltered) (aged 18 to 60 and older) 1. Both male and female Study population: homeless individuals residing in communities participating in the 100,000 homes campaign	1	1	3			Sheltered	INCLUDE — Tier 1. Montgomery (2017) is a gendered analysis of this sample	3 points 1. Yes, adjusted for demographics - unsheltered status, education, race, sex, military service history, duration homeless, institutional history, income type (table 3) 2. Convenience sample not selected on the basis of health. Sought to identify, in each participating community, every person living on the streets or in shelters and assess the housing and health 1. Yes, used standardized …	Risk of premature mortality	In the full model the following characteristics were associated with unsheltered status: being a veteran (AOR 1.10), having less than a high school education (AOR=1.09), accessing informal income (AOR=2.37), and having a hisotyr of foster care (AOR=1.14), chronic homelessness (AOR=1.36 for 1-5 years; 5 or more years AOR=1.95), incarceration (AOR=1.32), or substance use (AOR=1.10 for ever abusing …	1
Fountain, J. Howes, S. Marsden, J. Taylor, C. Strang, J.	2003	Drug and Alcohol Use and the Link with Homelessness: Results from a Survey of Homeless People in London	Addiction Research & Theory	3. London, England	3. Europe	2. To explore the relationship between homelessness and substance use using a survey of substance use amongst people currently or recently sleeping rough (on the streets) in London.	Cross-sectional survey	1. 389 homeless people recently or currently sleeping rough (aged 17-72 years) 1. Both male and female. Study population: Unsheltered individuals in London. Unsheltered status based on inclusion criteria which stipulates participants must have slept rough for at least 6 nights in the past 6 months.	2	2	3		Same sample as Fountain (2003a)	None	Pulled from Fountain (2003) INCLUDE — Tier 2. Same sample as Fountain (2003) but emphasis here is on drug use rather than need and uptake of substance use services.— Reasons for homelessness - unlike others where main reason is poverty/lack of money, main reason here is drug use, through for the majority substance use predated homelessness. The majority of those using drugs and/or alcohol prior t…	3 points 1. Yes, demographics. 2. Convenience sample not selected on health. Only inclusion critera was participants must have slept rough for at least 6 nights in the 6 months before the interview. Drug users were not targeted. 1. Yes, validated - questionnaire was piloted with homeless individuals, interviews were conducted by 10 trained members from a homeless organization’s substance use team…	Substance use - pre/post homelessness, by duration and while sleeping rough	48% had slept rough for more than 6 months in the year before the interview. In the month before the interview, 83% (324) of the sample had used a drug, 36% (139) were dependent on heroin and 25% (97) on alcohol. Sixty-three per cent (244) reported that their drug or alcohol use was one of the reasons they first became homeless, but the majority (80%, 310) had used at least one additional drug si…						1
O'Toole, T. P. Freyder, P. J. Gibbon, J. L. Hanusa, B. J. Seltzer, D. Fine, M. J.	2004	ASAM Patient Placement Criteria treatment levels: do they correspond to care actually received by homeless substance abusing adults?	J Addict Dis	2. Philadelphia, PA and Pittsburgh, PA	2. Other US	1. To compare the level of substance abuse treatment assigned to homeless adults from two cities using the ASAM Patient Placement Criteria with care actually received during the previous 12 months.	Cross-sectional	1. 531 homeless adults (31.3% unsheltered) (aged 18 and older) 1. Both male and female Study population: adults in philadelphia and pittsburgh who had been homeless (defined as being unsheltered, or living in an emergency shelter, transtional housing unit, or doubled-up) for at least the majority of the previous three months	1	1	2			Sheltered	INCLUDE — Tier 1. No multivariate results.	2 points 0. No, does not include multivariate. 1. Probability sample. Survey sites were clustered as: (1) unsheltered enclaves (including abandoned buildings, cars, and outdoors) and congregateating facili- ties without sleeping quarters; (2) emergency shelters; and (3) transitional housing or single room occupancy (SRO) dwellings to ensure representation by all sheltering-based subgroups of home…	Substance use prevalence, substance use treatment need and received substance use treatment	Unsheltered homeless persons were significantly more likely to report not receiving needed substance use treatment compared to sheltered homeless persons (61.0% vs 45.6%, p<0.001).							1
Lee, C. T. Guzman, D. Ponath, C. Tieu, L. Riley, E. Kushel, M.	2016	Residential patterns in older homeless adults: Results of a cluster analysis	Soc Sci Med	1. Oakland, CA	1. Western US	1. To examine duration of unstable housing and homelessness, demographic factors, and behavioral and situational factors prior to the loss of the last stable housing associated with residential patterns.	Cross-sectional analysis within longitudinal cohort study	3. 350 unsheltered (46.3%) and sheltered older adults (aged 50 and older) 1. Both male and female Study population: Homeless adults aged 50 years and older in Oakland. Participants were eligible if they were English-speaking, aged 50 years and older, homeless as defined by the HEARTH Act, and able to provide informed consent, as determined by a teach-back method.	1	1	3			Unsheltered	INCLUDE — Tier 1.	3 points 1. Yes, demographics are adjusted for in multivariate analysis (table 4) 1. Probability sample. HOPE HOME puposive sampling strategy. Designed sampling frame in concert with community advisory board, to approximate the source population and randomly selected potential participants at each recruitment site. Had predetermined recruitment targets from each venue, based on the numbers of uni…	Substance use, mental health, social support, institutional support, health services, suicidal thoughts	The unsheltered group is comprised of individuals who have experienced prolonger homelessness since early adulthood (ages 26-49 = 48.2% and 50+=36.4%). Compared to the unsheltered, multiple institution users (spent 71% of past 180 days in a shelter) had lower rates of cocaine use (ARR=0.40 95% CI 0.21-0.79 p=0.008)_x0010_, a history of suicidal thoughts (AAR=2.27 95% CI 1.11-4.63 p=0.02), greater…									1
Fountain, J. Howes, S. Strang, J.	2003	Unmet drug and alcohol service needs of homeless people in London: a complex issue	Subst Use Misuse	3. London, England	3. Europe	2. To inform the development of service provision for drug and alcohol users who are sleeping rough, data are presented on the sample’s drug and alcohol dependence and the prevalence of injected, and the related service needs and uptake.	Cross sectional community survey	1. 389 homeless people recently or currently sleeping rough (aged 17-72 years) 1. Both male and female. Study population: Unsheltered individuals in London. Unsheltered status based on inclusion criteria which stipulates participants must have slept rough for at least 6 nights in the past 6 months.	2	2	3			None	INCLUDE — Tier 2. Definitions — The number of people who are homeless in the United Kingdom cannot be accurately stated, due to the reliance on estimates, differences in the definition of ‘‘homeless,’’[1] and the unknown numbers who do not appear in official statistics such as, for example, those applying to local authorities for social housing or being accommodated by friends (Fitzpatrick et al.…	3 points 1. Yes, demographics. 2. Convenience sample not selected on health. Only inclusion critera was participants must have slept rough for at least 6 nights in the 6 months before the interview. Drug users were not targeted. 1. Yes, validated - questionnaire was piloted with homeless individuals, interviews were conducted by 10 trained members from a homeless organization’s substance use team…	Substance use, need for drug/alcohol services, health services utilization	In the month before the interview, 96% of respondents had used a drug and/or alcohol: 83% had used a drug (excluding alcohol) and 68% had used alcohol. As a comparison, the British drime Survey reported that 6% of the whole population of England and Wales aged 16-59 had used a drug in the last month (survey of households, does not include PEH). Amongst the sample, polydrug use was commong: on ave…						1
Santa Maria, D. M. Narendorf, S. C. Cross, M. B.	2018	Prevalence and Correlates of Substance Use in Homeless Youth and Young Adults	J Addict Nurs	2. Harris County, TX	1. Western US	1. To examine the rates of lifetime and past-month substance use in a sample of homeless youth in Harris County, Texas, and to examine the relations between each substance type and race/ethnicity, age, gender identity, sexual orientation, shelter status, stress, and trauma history.	Cross-sectional	1. 416 homeless and unstably housed adolescents (aged 13-17 years old n=55) and young adults (aged 18-24 years old n=361) Sample is primarily young adult. (32.7% unsheltered) 1. Both male and female Study population: All Harris County youth 13-24 years old and either homeless or unstably housed	1	1	3	Yeah this one's right on the edge. It could be a 1 because 47 sites is a lot, but Houston is a big messy place. They use street outreach. But they don't give any indication of how they ensured coverage or how they selected the sites. I actually can't decide. I suppose we should err towards inclusion and call it a 1	Made any effort to ensure everyone had a non-zero probability of selection -- then probability sample	Unsheltered youth	INCLUDE — Tier 1. Dissertation - A study among homeless young adults suggested that social networks, economic factors, and future expectancies are significant predictors of the level of substance use (Gomez et al., 2010). Sampling score - effort to include entire population, however, homeless YA population has not been enumerated. It is unclear what proportion of the population has been captured …	3 points 1. Yes, multivar (table 2) 1. Recruitment was conducted on 95 occasions across 47 locations, including shelters, street outreach, Magnet events, and drop-in service centers in an attempt to include all young people experiencing homelessness in the county. Although the sample does not approximate the larger population of Houston, TX, or Harris County, it is similar to the racial/ethnic br…	Substance use: lifetime and past month	Street-dwelling youth had significantly higher rates of alcohol use in the past month, marijuana use in the past month, synthetic marijuana use lifetime and past month, and lifetime stimulant use compared to sheltered and unstably housed youth. Stimulant use in the past month and lifetime and past month opioid use was also higher, but not significantly. In the multivariable logistic regression, s…						1
Okamura, T. Ito, K. Morikawa, S. Awata, S.	2014	Suicidal behavior among homeless people in Japan	Soc Psychiatry Psychiatr Epidemiol	4. Tokyo, Japan	3. Europe	1. To investigate the frequency and correlates of suicidal behavior among homeless people in Japan	Cross-sectional	1. 423 homeless individuals (20.3% unsheltered) (age not specified but older sample overall, mean age was 60.6 (SD 11.9) so aged ~36 to ~84 years) 1. Both male and female Study population: all homeless people who received help during the study period from two nonprofit organizations that help homeless people in Tokyo	1	1	3	The McKinney-Vento-ish comparison group is a small issue		Sheltered homeless	INCLUDE — Tier 1. Dissertation/defintion— Cultural differences in defintions: the official Japanese definition of ‘‘homeless’’ only includes ‘‘street homelessness’’, i.e., living on streets and riversides and in urban parks and stations, as defined in the Japanese Act on Special Measures concerning Assistance in Self-support of Homeless	3 points 1. Yes, multivariate (table 3) 2. Convenience sample not selected on health. Little detail on methods. All homeless people who received help from two nonprofits were potential participants. Those who refused to answer the quesionnaires were excluded. 1. Yes, valid measures recorded by nonprofit staff	Suicidal ideation/behavior	In a multivariate logistic regression analyses after controlling for depression, street homelessness (OR=2.64 95% CI 1.15-6.06 p<0.05) and lack of perceived emotional social support (“no one to whole you can talk when you are in trouble”) (OR=2.55 95% CI 1.09-5.59 p<0.05) were significantly associated with recent suicidal ideation.					1
Baggett, T. P. Campbell, E. G. Chang, Y. Rigotti, N. A.	2016	Other tobacco product and electronic cigarette use among homeless cigarette smokers	Addict Behav	2. Boston, MA	2. Other US	1. To determine the prevalence and correlates of other tobacco product and electronic cigarette (e-cigarette) use in a clinic-based sample of homeless cigarette smokers.	Cross-sectional	1. 306 homeless smokers (16.3% unsheltered) (18 years and older, mean age 47.6) 1. Both male and female Study population: Adult homeless smokers using Boston Health Care for the Homeless Program clinical services.	1	3	2	This paper hurts my brain. Little cigars?		Shelter	INCLUDE — Tier 1.	2 points 1. Yes, multivariate (table 2). 3. Convenience sample selected on the basis of health. Constrained sampling frame to 5 clinical sites that account for about 64% of the annual patient care volume at BHCHP. Then stratified sampling from each of these 5 clinical sites in order to recruit participants in proportion to the estimated number of eligible patients seen at each site in the prior y…	Tobacco product and e-cigarette use	Unsheltered smokers were significantly more likely to report using large cigars (OR=3.18 (1.54 - 6.57) AOR=2.35 (1.05 - 5.23) in the past month. Little cigar, smokeless tobacco, and e-cigarette use in the past month were not significantly associated with unsheltered homelessness.						1
Feske, M. L. Teeter, L. D. Musser, J. M. Graviss, E. A.	2013	Counting the homeless: a previously incalculable tuberculosis risk and its social determinants	Am J Public Health	2. Houston, TX	1. Western US	1. To assess tuberculosis risk among homeless in Houston, Texas using surveillance data.	Cohort - retrospective	1. 3,344 housed and homeless individuals (primarily adults) with tuberculosis (7.4% unsheltered n=248) 1. Both male and female Study population: belongs to the Houston Tuberculosis Initiative (HTI) and is a subset of the 4,312 TB cases in Houston during the study period 1995 to 2004.	1	1	3		Added after lit review search (11/10/20)	Housed	Although I follow that the molecular characteristics are used to idicate TB culsters, I don’t really get the significance of specific genotypic clusters. Is there a particular reason we should care that genotypic clusters p1, p3, p16, p22, or p33 are associated with homelessness? Or should we just report the RRR of plumonary TB was highest (RRR=2.43 95% CI 1.06-5.57; p=0.04) for the on street hom…	3 points 1. Yes, multivariate and multinomial analysis (table 2). 1. probability sample, Houston homeless population was enumerated, cases should account for nearly all PEH with TB during the study period. 1. Yes, validated. TB cases were confirmed with the CDC diagnostic guidelines by either clinical or lab methods.	Tuberculosis	This Houston-based retrospective study of a population-based surveillance project calculated the incidence and kernel density of TB among housed and homeless persons and examined the characteristics and TB factors associated with being homeless and diagnosed with TB while living in Houston and surrounding Harris County from 1995-2004. The 2005 Houston enumeration was used to to calculate incidenc…				1

## Sheet: Summary
			Table 2: Direction and magnitude of effects, by disease type and study quality tier
				Tier 1	Tier 2	Tier 3
			Mortality	++ ++ 0	+
			NCD	0	++ ++ 0	+ + -
			Reproductive		++	++ ++
			Communicable	++	++	++ ++
			Mental health	++	++ 0	++ ++ ++
			Substance use	++	++ ++	++ ++ ++
			Injuries		++ 0	++
			Aging	++ ++ + 0 0
			Services

## Sheet: Graphical abstract
	Results	Total
	Poorer health, RR >= 2.0	21
	Poorer health, RR<2.0	14
	No significant relationship	13

## Sheet: Pivot Chart
Cat	(Multiple Items)
Count of Result	Column Labels
Row Labels	Significant positive RR <2.0	Signignificant RR >=2.0	Not Significant or Negative	Grand Total
1-Mortality	1	2	1	4
2-Non-communicable disease	3	1	3	7
3-Communicable/Reproductive	3	2		5
4-Mental health		2	2	4
5-Substance Use	3	3	3	9
7-Health services	4	9	4	17
6-Injuries		2		2
Grand Total	14	21	13	48
Outcome	Poorer health, RR >= 2.0	Poorer health, RR<2.0	No significant relationship
1-Mortality	2	1	1
2-Non-communicable disease	1	1	2
3-Communicable/Reproductive	2	3
4-Mental health	2		2
5-Substance Use	3	3	3
6-Injuries	2
7-Aging		4	1
Grand Total	12	12	9
	0.272727

## Sheet: RRs
Outcome	Paper	Year	Cat	Outcome	RR	Result
1-Mortality	Roncarati et al. 2018	2018	1	All-cause mortality	2.7	Signignificant RR >=2.0
1-Mortality	Roncarati et al. 2020	2020	2	All-cause mortality	2.2-4.0	Signignificant RR >=2.0
1-Mortality	Montgomery et al. 2016	2016	1	All-cause mortality	1.12	Significant positive RR <2.0
1-Mortality	Montgomery et al. 2017	2017	1	All-cause mortality	N.S.	Not Significant or Negative
1-Mortality	O'Connell et al 2004	2004	3
2-Non-communicable disease	DeMarco et al. 2020	2020	2	Breathing difficulty	N.S.	Not Significant or Negative
2-Non-communicable disease	Brown et al. 2017	2017	1	Multiple impairments	N.S.	Not Significant or Negative
2-Non-communicable disease	Byrne et al. 2016	2016	3	Chronic condition
2-Non-communicable disease	Levitt et al. 2009	2009	3	Tri-morbidity	1.65	+
2-Non-communicable disease	Tsai et al. 2014	2014	3
2-Non-communicable disease	Richards and Kueffling 2009	2009	2	Oral health		Significant positive RR <2.0
2-Non-communicable disease	Nyamathi 2000	2000	2	Pain	2.28	Signignificant RR >=2.0
2-Non-communicable disease	Cousineau 1997	1997	3
3-Communicable/Reproductive	Wakgari 2020	2020	3			+
3-Communicable/Reproductive	Nyamathi 2000	2000	2	Multiple sex partners	2.79	Signignificant RR >=2.0
3-Communicable/Reproductive	Nyamathi 2000	2000	2	STD	2.1	Signignificant RR >=2.0
3-Communicable/Reproductive	Nyamathi 2000	2000	2	Unwanted preg	1.53	Significant positive RR <2.0
3-Communicable/Reproductive	Ray 2001	2001	3			EXCLUDE?
3-Communicable/Reproductive	Feleke 2019	2019	3			+
3-Communicable/Reproductive	Feske 2013	2013	1			Significant positive RR <2.0
3-Communicable/Reproductive	Moges 2006	2006	3			NS
3-Communicable/Reproductive	Smereck 1998	1998	2		1.7	Significant positive RR <2.0
4-Mental health	Hynes et al. 2019	2019	3
4-Mental health	Okamura et al. 2014	2014	1	Suicidality	2.64	Signignificant RR >=2.0
4-Mental health	Fekadu et al. 2014	2014	3	High
4-Mental health	Nyamathi et al. 2000	2000	2	Poor mental health (what test?)	12.69	Signignificant RR >=2.0
4-Mental health	Heckert et al. 1999	1999	3	High
4-Mental health	North et al. 1998	1998	2	Lifetime depression	NS	Not Significant or Negative
4-Mental health	DeMarco et al. 2020	2020	2	Mental illness	NS	Not Significant or Negative
5-Substance Use	Sutter et al.	2019	2	Frequent public drug use	17.44	Signignificant RR >=2.0
5-Substance Use	Bennet et al. 2019	2019	2	Overdose risk behavior (among opioid-users)	2.08	Signignificant RR >=2.0
5-Substance Use	Santa Maria et al. 2018	2018	1	Alcohol use	1.89	Significant positive RR <2.0
5-Substance Use	Santa Maria et al. 2018	2018	1	Marijuana use	1.89	Significant positive RR <2.0
5-Substance Use	Santa Maria et al. 2018	2018	1	Synthetic marijuana use	2.17	Significant positive RR <2.0
5-Substance Use	Santa Maria et al. 2018	2018	1	Opioid, stimulant	NS	Not Significant or Negative
5-Substance Use	Baggett et al. 2016	2016	2	Tobacco consumption	NS	Not Significant or Negative
5-Substance Use	Fountain et al. 2003	2003	3	Alcohol use
5-Substance Use	Fountain et al. 2003	2003	3
5-Substance Use	Nyamathi et al. 2000	2000	2	Alcohol or non-injecting drugs	2.95	Signignificant RR >=2.0
5-Substance Use	Nyamathi et al. 2000	2000	2	Injectable drugs	NS	Not Significant or Negative
7-Health services	Petrovich	2020	1	Emergency Department		Significant positive RR <2.0
7-Health services	Elwell-Sutton	2017	2	Emergency Department	NS	Not Significant or Negative
7-Health services	Elwell-Sutton	2017	2	General practitioner	0.45	Signignificant RR >=2.0
7-Health services	Elwell-Sutton	2017	2	Primary Care	NS	Not Significant or Negative
7-Health services	Linton	2014	3
7-Health services	Yoon	2011	1	Recent health services utilization	11.39	Signignificant RR >=2.0
7-Health services	O'Toole	1999	2	Received needed substance use treatment	1.34	Significant positive RR <2.0
7-Health services	Nyamathi et al. 2000	2000	2	Sought treatment for SUD	0.31	Signignificant RR >=2.0
7-Health services	Douglass	1999	3
7-Health services	Macnee	1997	2	Return for care	1.45	Not Significant or Negative
7-Health services	Wenzel	1995	2	Using VA psych/substance use treatment	0.424	Signignificant RR >=2.0
7-Health services	Wenzel	1995	2	Inpatient care	0.342	Signignificant RR >=2.0
7-Health services	Nyamathi et al. 2000	2000	2	Dental visit past year	0.34	Signignificant RR >=2.0
7-Health services	Byrne	2016	2	Outpatient care	NS	Not Significant or Negative
7-Health services	Byrne	2016	2	Health insurance		Significant positive RR <2.0
7-Health services	Nyamathi et al. 2000	2000	2	Pap test	0.4	Signignificant RR >=2.0
7-Health services	Nyamathi et al. 2000	2000	2	TB test	0.22	Signignificant RR >=2.0
6-Injuries	Nyamathi et al. 2000	2000	2	Physical assault	2.74	Signignificant RR >=2.0
6-Injuries	Nyamathi et al. 2000	2000	2	Robbery	5.37	Signignificant RR >=2.0
2-Non-communicable disease	Abbs	2020	1	Falls	1.42	Significant positive RR <2.0
2-Non-communicable disease	Tong	2019	1	Food insecurity		Significant positive RR <2.0
7-Health services	Raven	2017	1	Emergency department		Signignificant RR >=2.0
2-Non-communicable disease	Brown	2017	1	Vision impairment		Not Significant or Negative
7-Health services	Lee	2016	1	Primary care		Significant positive RR <2.0

## Sheet: Results
q
	Year	Comparative, representative or quasi-representative sample	Comparative, convenience sample	Unsheltered only	Total										year3	Comparati	Comparati	Unshelter	Total
	<1999	0	5	2	6
	2000-2002	0	1	1	2										1994-1996	0	1	0	1
	2003-2005	0	1	3	4										1997-1999	0	5	2	6
	2006-2008	0	0	1	1										2000-2002	0	1	1	2
	2009-2011	1	1	1	3										2003-2005	0	1	3	4
	2012-2014	2	0	3	5										2006-2008	0	0	1	1
	2015-2017	5	3	0	8										2009-2011	1	1	1	3
	2018-2020	5	4	3	12										2012-2014	2	0	3	5
															2015-2017	5	3	0	8
	Total	13	14	15	42										2018-2020	5	4	3	12
Year	1995-2009	2011-2020	Total			Year	1995-2009	2011-2020
NCD / Aging / Mortality	5	12	17			Adult	5	12
Commnicable/Reproductive	4	3	7			Commnicable/Reproductive	4	3
Mental health / sustance use	5	7	12			Mental health / sustance use	5	7
Health Services	5	4	9			Health Services	5	4

## Sheet: Sheet1
Author/s	Year	Tier	Sampling score	Quality score	Mortality	NCD	Repro	CD	MH	SU	Services	Injuries	Aging
Wakgari, N. Woyo, T. Kebede, E. Gemeda, H. Gebremedhin, S.	2020	2	1	3			1
Roncarati, J. S. O'Connell, J. J. Hwang, S. W. Baggett, T. P. Cook, E. F. Krieger, N. Sorensen, G.	2020	1	2	3	1
Petrovich, J. C. Hunt, J. J. North, C. S. Pollio, D. E. Roark Murphy, E.	2020	1	1	3							1
DeMarco, A. Hardenbrook, R. Rose, J. Mendoza, D.	2020	1	2	3		1
Abbs, E. Brown, R. Guzman, D. Kaplan, L. Kushel, M.	2020	1	1	3									1
Tong, M. Tieu, L. Lee, C. T. Ponath, C. Guzman, D. Kushel, M.	2019	1	1	3									1
Sutter, A. Curtis, M. Frost, T.	2019	1	3	2						1
Hynes, F. Kilbride, K. Fenton, J.	2019	2	1	3					1
Feleke, D. G. Wage, E. K. Getachew, T. Gedefie, A.	2019	2	1	3				1
Bennett, A. S. Watford, J. A. Elliott, L. Wolfson-Stofko, B. Guarino, H.	2019	1	3	2						1
Santa Maria, D. M. Narendorf, S. C. Cross, M. B.	2018	1	1	3						1
Roncarati, J. S. Baggett, T. P. O'Connell, J. J. Hwang, S. W. Cook, E. F. Krieger, N. Sorensen, G.	2018	1	1	3	1
Raven, M. C. Tieu, L. Lee, C. T. Ponath, C. Guzman, D. Kushel, M.	2017	1	1	3									1
Montgomery, A. E. Szymkowiak, D. Culhane, D.	2017	1	1	3	1
Elwell-Sutton, T. Fok, J. Albanese, F. Mathie, H. Holland, R.	2017	1	2	3							1
Brown, R. T. Hemati, K. Riley, E. D. Lee, C. T. Ponath, C. Tieu, L. Guzman, D. Kushel, M. B.	2017	1	1	3		1							1
Montgomery, A. E. Szymkowiak, D. Marcus, J. Howard, P. Culhane, D. P.	2016	1	1	3	1
Lee, C. T. Guzman, D. Ponath, C. Tieu, L. Riley, E. Kushel, M.	2016	1	1	3									1
Byrne, T. Montgomery, A. E. Fargo, J. D.	2016	1 and 2… Dr. Kuhn last suggested we list it twice and have a note about it (10/27/20)	1	3 (score is based on study being a Tier 2. If it is a Tier 1 then the quality score is 2 (no multivariate))		1
Baggett, T. P. Campbell, E. G. Chang, Y. Rigotti, N. A.	2016	1	3	2						1
Tsai, J. Kasprow, W. J. Kane, V. Rosenheck, R. A.	2014	2	1	3										Not in paper
Okamura, T. Ito, K. Morikawa, S. Awata, S.	2014	1	1	3					1
Linton, K. F. Shafer, M. S.	2014	2	1	3							1
Fekadu, A. Hanlon, C. Gebre-Eyesus, E. Agedew, M. Solomon, H. Teferra, S. Gebre-Eyesus, T. Baheretibeb, Y. Medhin, G. Shibre, T. Workneh, A. Tegegn, T. Ketema, A. Timms, P. Thornicroft, G. Prince, M.	2014	2	3	3								1
Feske, M. L. Teeter, L. D. Musser, J. M. Graviss, E. A.	2013	1	1	3				1
Yoon, C. Ju, Y. S. Kim, C. Y.	2011	1	1	3							1
Richards, W. Keauffling, J.	2009	1	2	2		1
Levitt, A. J. Culhane, D. P. DeGenova, J. O'Quinn, P. Bainbridge, J.	2009	2	1	3		1
Moges, F. Kebede, Y. Kassu, A. Degu, G. Tiruneh, M. Gedefaw, M.	2006	2	1	3				1
O'Toole, T. P. Freyder, P. J. Gibbon, J. L. Hanusa, B. J. Seltzer, D. Fine, M. J.	2004	1	1	2							1
O'Connell, J. J. Roncarati, J. S. Reilly, E. C. Kane, C. A. Morrison, S. K. Swain, S. E. Allen, J. S. Jones, K.	2004	2	2	3									1	Not in paper
Fountain, J. Howes, S. Strang, J.	2003	2	2	3						1
Fountain, J. Howes, S. Marsden, J. Taylor, C. Strang, J.	2003	2	2	3						1
Ray, S. K. Biswas, R. Kumar, S. Chatterjee, T. Misra, R. Lahiri, S. K.	2001	2	2	2			1
Nyamathi, A. M. Leake, B. Gelberg, L.	2000	1	3	2							1	1
Heckert, U. Andrade, L. Alves, M. J. Martins, C.	1999	2	2	3					1
Douglass, R. L. Torres, R. E. Surfus, P. Krinke, B. Dale, L.	1999	1	2	2							1
Smereck, G. A. Hockman, E. M.	1998	1	3	2				1
North, C. S. Pollio, D. E. Thompson, S. J. Spitznagel, E. L. Smith, E. M.	1998	1	1	2					1
Macnee, C. L. Forrest, L. J.	1997	1	2	3							1
Cousineau, M. R.	1997	2	2	2		1
Wenzel, S. L. Bakhtiar, L. Caskey, N. H. Hardie, E. Redford, C. Sadler, N. Gelberg, L.	1995	1	2	3							1

## Sheet: Pulled references n=30
PubMed unsheltered article	Pulled article
Ensign (2001)	Ensign (1997) Shelter-based homeless youth - health and access to care
Ensign (2001)	Ensign (1998) health and access to care - comparison of adolescents at a school-based health clinic with homeless adolescents
Fountain (2003)	Fountain (2003) Drug and Alcohol Use and the Link with Homelessness Results from a Survey of Homeless People in London
Hofmeister (2019)	Coyle et al (2015) Identification and linkage to care of HCV-infected persons in five health centers - Philadelphia, PA
Hwang (2002)	Shaw (1999) Life changes in Britain by housing wealth and for the homeless and vulnerably housed
Lam (1999)	Hannappel (1989) Mental illness in homeless men- A comparison of shelter and street samples
Lane (2018)	Gambatese (2013) Programmatic impact of 5 years of mortality surveillance of NYC homeless populations
Lettner (2016)	Stergiopoulos (2010) Addressing the Needs of the Street Homeless
Levitt (2012)	Kryda (2009) Mistrust of outreach workers and lack of confidence in available services among individuals who are chronically street homeless
Levitt (2012)	Tsemberis (1999) From streets to homes- an innovative approach to supported housingfor homeless adults with psychiatric disabilities
Lewer (2019)	Brett (2014) Multimorbidity in a marginalised street healt australian population a retrospective cohort study
Montgomery (2016)	Early (2005) An empirical investigation of the determinants of street homelessness
Montgomery (2016)	Gelberg (1989) Assessing the physical health of homeless adults
Montgomery (2016)	Larsen (2004) Sleeping rough - exploring differences between shelter-using and non-shelter-using homeless individuals
Montgomery (2016)	Macnee (1997) Factors associated with Return visits to a homeless clinic
Moore (2019)	Ferguson (2012) Adult support and substance use among homeless youths who attend high school
Moore (2019)	Ginzler (2007) Measurement of negative consequences of substance use in street youth - an expanded use of the Rutgers Alcohol Problem Index
Moore (2019)	Lewis (2014) Predicting methamphetamine use of homeless youths attending high school- comparison of decision rules and logisitic regression classification algorithms
Moore (2019)	Rhoades (2014) Prescription drug misuse among homeless youth
Moore (2019)	Salomonsen-Sautel (2008) Correlates of substance use among homeless youths in eight cities
Moore (2019)	Thompson (2004) Risk/protective factors associated with substance use among runaway/homeless youth utilizing emergency shelter services nationwide
Moore (2019) --> Ferguson (2012)	De Rosa (1999) Service utilization among homeless and runaway youth in Los Angeles CA - rates and reasons
Moore (2019) --> Ferguson (2012)	Greene (1997) Substance use among runaway and homeless youth in three national samples
Moore (2019) --> Ginzler (2007)	Peterson (2006) Short term effects of a brief motivational intervention to reduce alcohol and drug risk among homeless adolescents
Nyamathi (2000)	Nyamathi (1998) Differences in personal, cognitive, psychological and social factors associated with drug and alcohol use and nonuse by homeless women
O'Toole (2004)	Gelberg (1997) Competing priorities as a barrier to medical care among homeless adults in Los Angeles
O'Toole (2004)	Wenzel (1995) Homeless veterans' utilization of medical psychiatric and substance abuse services
Sumerlin (1996)	Burt & Cohen (1989) Differences among homeless single women with children and single men
Sumerlin (1996)	La Gory (1991) Homelessness and Affiliation
Sumerlin (1996)	North (1994) Violence and the homeless - an epidemiologic study of victimizaiton and aggression
Found after lit review search	DeMarco (2020) Air pollution-related health impacts on individuals experiencing homelessness: Environmental justice and health vulnerability in Salt Lake County, Utah
Found after lit review search	Feske (2013) Counting the homeless: a previously incalculable tuberculosis risk and its social determinants

## Sheet: PubMed unsheltered n=175
Author/s	Year	Title	Journal
Abbs, E. Brown, R. Guzman, D. Kaplan, L. Kushel, M.	2020	Risk Factors for Falls in Older Adults Experiencing Homelessness: Results from the HOPE HOME Cohort Study	J Gen Intern Med
Gallaher, C. Herrmann, S. Hunter, L. Wilkins, A.	2020	The St Thomas' Hospital Emergency Department Homeless Health Initiative: improving the quality, safety and equity of healthcare provided for homeless patients attending the ED	BMJ Open Qual
Haile, K. Umer, H. Ayano, G. Fejo, E. Fanta, T.	2020	A qualitative exploration of substance misuse among homeless women in Addis Ababa, Ethiopia	BMC Psychiatry
Harris, M. Scott, J. Hope, V. Wright, T. McGowan, C. Ciccarone, D.	2020	Navigating environmental constraints to injection preparation: the use of saliva and other alternatives to sterile water among unstably housed PWID in London	Harm Reduct J
Kirkland-Kyhn, H.	2020	The nurse practitioner role in treating the homeless and rough-sleeper population	J Am Assoc Nurse Pract
Liu, C. Y. Chai, S. J. Watt, J. P.	2020	Communicable disease among people experiencing homelessness in California	Epidemiol Infect
Milaney, K. Kamran, H. Williams, N.	2020	A Portrait of Late Life Homelessness in Calgary, Alberta	Can J Aging
Mogk, J. Shmigol, V. Futrell, M. Stover, B. Hagopian, A.	2020	Court-imposed fines as a feature of the homelessness-incarceration nexus: a cross-sectional study of the relationship between legal debt and duration of homelessness in Seattle, Washington, USA	J Public Health (Oxf)
Neto, M. L. R. de Souza, R. I. Quezado, R. M. M. Mendonca, E. C. S. de Araujo, T. I. Luz, Dcrp de Santana, W. J. Sampaio, J. R. F. Carvalho, P. M. M. Arrais, Tmsn Landim, J. M. M. da Silva, C. G. L.	2020	When basic supplies are missing, what to do? Specific demands of the local street population in times of coronavirus - a concern of social psychiatry	Psychiatry Res
Parsell, C. Clarke, A. Vorsina, M.	2020	Evidence for an integrated healthcare and psychosocial multidisciplinary model to address rough sleeping	Health Soc Care Community
Petrovich, J. C. Hunt, J. J. North, C. S. Pollio, D. E. Roark Murphy, E.	2020	Comparing Unsheltered and Sheltered Homeless: Demographics, Health Services Use and Predictors of Health Services Use	Community Ment Health J
Pluck, G. Barajas, B. M. Hernandez-Rodriguez, J. L. Martinez, M. A.	2020	Language ability and adult homelessness	Int J Lang Commun Disord
Roncarati, J. S. O'Connell, J. J. Hwang, S. W. Baggett, T. P. Cook, E. F. Krieger, N. Sorensen, G.	2020	The Use of High-Risk Criteria to Assess Mortality Risk among Unsheltered Homeless Persons	J Health Care Poor Underserved
Ungpakorn, R. Rae, B.	2020	Health-related street outreach: Exploring the perceptions of homeless people with experience of sleeping rough	J Adv Nurs
Wakgari, N. Woyo, T. Kebede, E. Gemeda, H. Gebremedhin, S.	2020	Sexually transmitted disease among street dwellers in southern Ethiopia: a mixed methods study design	BMC Public Health
Amato, S. Nobay, F. Amato, D. P. Abar, B. Adler, D.	2019	Sick and unsheltered: Homelessness as a major risk factor for emergency care utilization	Am J Emerg Med
Barrow, V. Medcalf, P.	2019	The introduction of a homeless healthcare team in hospital improves staff knowledge and attitudes towards homeless patients	Clin Med (Lond)
Bennett, A. S. Watford, J. A. Elliott, L. Wolfson-Stofko, B. Guarino, H.	2019	Military veterans' overdose risk behavior: Demographic and biopsychosocial influences	Addict Behav
Cunningham, M. J. Slade, A.	2019	Exploring the lived experience of homelessness from an occupational perspective	Scand J Occup Ther
Ellsworth, J. T.	2019	Spice, vulnerability, and victimization: Synthetic cannabinoids and interpersonal crime victimization among homeless adults	Subst Abus
Feleke, D. G. Wage, E. K. Getachew, T. Gedefie, A.	2019	Intestinal parasitic infections and associated factors among street dwellers' in Dessie town, North-East Ethiopia: a cross sectional study	BMC Res Notes
Harney, B. L. Whitton, B. Lim, C. Paige, E. McDonald, B. Nolan, S. Pemberton, D. Hellard, M. E. Doyle, J. S.	2019	Quantitative evaluation of an integrated nurse model of care providing hepatitis C treatment to people attending homeless services in Melbourne, Australia	Int J Drug Policy
Hofmeister, M. G. Rosenthal, E. M. Barker, L. K. Rosenberg, E. S. Barranco, M. A. Hall, E. W. Edlin, B. R. Mermin, J. Ward, J. W. Ryerson, A. B.	2019	Estimating Prevalence of Hepatitis C Virus Infection in the United States, 2013-2016	Hepatology
Hynes, F. Kilbride, K. Fenton, J.	2019	A survey of mental disorder in the long-term, rough sleeping, homeless population of inner Dublin - Corrigendum	Ir J Psychol Med
Hynes, F. Kilbride, K. Fenton, J.	2019	A survey of mental disorder in the long-term, rough sleeping, homeless population of inner Dublin	Ir J Psychol Med
Jagpal, P. Barnes, N. Lowrie, R. Banerjee, A. Paudyal, V.	2019	Clinical Pharmacy Intervention for Persons Experiencing Homelessness: Evaluation of Patient Perspectives in Service Design and Development	Pharmacy (Basel)
Lewer, D. Aldridge, R. W. Menezes, D. Sawyer, C. Zaninotto, P. Dedicoat, M. Ahmed, I. Luchenski, S. Hayward, A. Story, A.	2019	Health-related quality of life and prevalence of six chronic diseases in homeless and housed people: a cross-sectional study in London and Birmingham, England	BMJ Open
Lloyd, C. Page, G. McKeganey, N. Russell, C.	2019	Capital depreciation: The lack of recovery capital and post-release support for prisoners leaving the Drug Recovery Wings in England and Wales	Int J Drug Policy
Moore, H. Astor, R. A. Benbenishty, R.	2019	Substance use off and on school grounds: A California statewide comparison between different groups of homeless students and nonhomeless students	Addict Behav
Peate, I.	2019	The rough sleeper	Br J Nurs
Raines, A. O'Connor, T.	2019	City Health Conference: Improving Access to Primary Care Among the Homeless Population of Southall	Br J Gen Pract
Ramanuj, P. P.	2019	Bearing the cost of the American dream: reflecting on street homelessness in America	BJPsych Int
Shah, P. Koch, T. Singh, S.	2019	The attitudes of homeless women in London towards contraception	Prim Health Care Res Dev
Sutter, A. Curtis, M. Frost, T.	2019	Public drug use in eight U.S. cities: Health risks and other factors associated with place of drug use	Int J Drug Policy
Thomas, D.	2019	Homeless Hope: a voluntary, nurse-led organisation working to educate and support people sleeping rough	Br J Community Nurs
Tong, M. Tieu, L. Lee, C. T. Ponath, C. Guzman, D. Kushel, M.	2019	Factors associated with food insecurity among older homeless adults: results from the HOPE HOME study	J Public Health (Oxf)
Wusinich, C. Bond, L. Nathanson, A. Padgett, D. K.	2019	If you're gonna help me, help me: Barriers to housing among unsheltered homeless adults	Eval Program Plann
Doughty, J. Stagnell, S. Shah, N. Vasey, A. Gillard, C.	2018	The Crisis at Christmas Dental Service: a review of an annual volunteer-led dental service for homeless and vulnerably housed people in London	Br Dent J
Goode, J. Hoang, H. Crocombe, L.	2018	Homeless adults' access to dental services and strategies to improve their oral health: a systematic literature review	Aust J Prim Health
Hino, P. Monroe, A. A. Takahashi, R. F. Souza, K. M. J. Figueiredo, Tmrm Bertolozzi, M. R.	2018	Tuberculosis control from the perspective of health professionals working in street clinics	Rev Lat Am Enfermagem
Incze, M. Katz, M. H.	2018	Death Among the Unsheltered Homeless: Hidden in Plain Sight	JAMA Intern Med
Lane, K. Ito, K. Johnson, S. Gibson, E. A. Tang, A. Matte, T.	2018	Burden and Risk Factors for Cold-Related Illness and Death in New York City	Int J Environ Res Public Health
Llerena, K. Gabrielian, S. Green, M. F.	2018	Clinical and cognitive correlates of unsheltered status in homeless persons with psychotic disorders	Schizophr Res
Patanwala, M. Tieu, L. Ponath, C. Guzman, D. Ritchie, C. S. Kushel, M.	2018	Physical, Psychological, Social, and Existential Symptoms in Older Homeless-Experienced Adults: An Observational Study of the Hope Home Cohort	J Gen Intern Med
Pierangeli, L. T. Lenhart, C. M.	2018	Service-Learning: Promoting Empathy Through the Point-in-Time Count of Homeless Populations	J Nurs Educ	requested
Roncarati, J. S. Baggett, T. P. O'Connell, J. J. Hwang, S. W. Cook, E. F. Krieger, N. Sorensen, G.	2018	Mortality Among Unsheltered Homeless Adults in Boston, Massachusetts, 2000-2009	JAMA Intern Med
Santa Maria, D. M. Narendorf, S. C. Cross, M. B.	2018	Prevalence and Correlates of Substance Use in Homeless Youth and Young Adults	J Addict Nurs
Santa Maria, D. Padhye, N. Yang, Y. Gallardo, K. Businelle, M.	2018	Predicting Sexual Behaviors Among Homeless Young Adults: Ecological Momentary Assessment Study	JMIR Public Health Surveill
Smith, R. J. Hall, T.	2018	Everyday territories: homelessness, outreach work and city space	Br J Sociol
Ayano, G. Assefa, D. Haile, K. Chaka, A. Solomon, H. Hagos, P. Yohannis, Z. Haile, K. Bekana, L. Agidew, M. Demise, S. Tsegaye, B. Solomon, M.	2017	Mental, neurologic, and substance use (MNS) disorders among street homeless people in Ethiopia	Ann Gen Psychiatry
Brown, R. T. Hemati, K. Riley, E. D. Lee, C. T. Ponath, C. Tieu, L. Guzman, D. Kushel, M. B.	2017	Geriatric Conditions in a Population-Based Sample of Older Homeless Adults	Gerontologist
Bymaster, A. Chung, J. Banke, A. Choi, H. J. Laird, C.	2017	A Pediatric Profile of a Homeless Patient in San Jose, California	J Health Care Poor Underserved
Elwell-Sutton, T. Fok, J. Albanese, F. Mathie, H. Holland, R.	2017	Factors associated with access to care and healthcare utilization in the homeless population of England	J Public Health (Oxf)
Eyrich-Garg, K. M. Moss, S. L.	2017	How Feasible is Multiple Time Point Web-Based Data Collection with Individuals Experiencing Street Homelessness?	J Urban Health
Fallaize, R. Seale, J. V. Mortin, C. Armstrong, L. Lovegrove, J. A.	2017	Dietary intake, nutritional status and mental wellbeing of homeless adults in Reading, UK	Br J Nutr
Johnson, E. E. Borgia, M. Rose, J. O'Toole, T. P.	2017	No wrong door: Can clinical care facilitate veteran engagement in housing services?	Psychol Serv
Montgomery, A. E. Szymkowiak, D. Culhane, D.	2017	Gender Differences in Factors Associated with Unsheltered Status and Increased Risk of Premature Mortality among Individuals Experiencing Homelessness	Womens Health Issues
Ni Cheallaigh C Cullivan, S. Sears, J. Lawlee, A. M. Browne, J. Kieran, J. Segurado, R. O'Carroll, A. O'Reilly, F. Creagh, D. Bergin, C. Kenny, R. A. Byrne, D.	2017	Usage of unscheduled hospital care by homeless individuals in Dublin, Ireland: a cross-sectional study	BMJ Open
O'Carroll, A. Irving, N. O'Neill, J. Flanagan, E.	2017	A review of a GP registrar-run mobile health clinic for homeless people	Ir J Med Sci	requested
Raven, M. C. Tieu, L. Lee, C. T. Ponath, C. Guzman, D. Kushel, M.	2017	Emergency Department Use in a Cohort of Older Homeless Adults: Results From the HOPE HOME Study	Acad Emerg Med
Stafford, A. Wood, L.	2017	Tackling Health Disparities for People Who Are Homeless? Start with Social Determinants	Int J Environ Res Public Health
Baggett, T. P. Campbell, E. G. Chang, Y. Rigotti, N. A.	2016	Other tobacco product and electronic cigarette use among homeless cigarette smokers	Addict Behav
Brush, B. L. Gultekin, L. E. Grim, E. C.	2016	The Data Dilemma in Family Homelessness	J Health Care Poor Underserved
Byrne, T. Montgomery, A. E. Fargo, J. D.	2016	Unsheltered Homelessness Among Veterans: Correlates and Profiles	Community Ment Health J
Gabrielian, S. Burns, A. V. Nanda, N. Hellemann, G. Kane, V. Young, A. S.	2016	Factors Associated With Premature Exits From Supported Housing	Psychiatr Serv
Hakanson, C. Ohlen, J.	2016	Illness narratives of people who are homeless	Int J Qual Stud Health Well-being
Lee, C. T. Guzman, D. Ponath, C. Tieu, L. Riley, E. Kushel, M.	2016	Residential patterns in older homeless adults: Results of a cluster analysis	Soc Sci Med
Lettner, B. H. Doan, R. J. Miettinen, A. W.	2016	Housing outcomes and predictors of success: the role of hospitalization in street outreach	J Psychiatr Ment Health Nurs
Loopstra, R. Reeves, A. Barr, B. Taylor-Robinson, D. McKee, M. Stuckler, D.	2016	The impact of economic downturns and budget cuts on homelessness claim rates across 323 local authorities in England, 2004-12	J Public Health (Oxf)
Montgomery, A. E. Byrne, T. H. Treglia, D. Culhane, D. P.	2016	Characteristics and Likelihood of Ongoing Homelessness Among Unsheltered Veterans	J Health Care Poor Underserved
Montgomery, A. E. Szymkowiak, D. Marcus, J. Howard, P. Culhane, D. P.	2016	Homelessness, Unsheltered Status, and Risk Factors for Mortality: Findings From the 100‚000 Homes Campaign	Public Health Rep
Timms, P. Perry, J.	2016	Sectioning on the street - futility or utility?	BJPsych Bull
Depp, C. A. Vella, L. Orff, H. J. Twamley, E. W.	2015	A quantitative review of cognitive functioning in homeless adults	J Nerv Ment Dis
Fordham, M.	2015	The lived experience of homeless women: insights gained as a specialist practitioner	Community Pract
Myburgh, C. Moolla, A. Poggenpoel, M.	2015	The lived experiences of children living on the streets of Hillbrow	Curationis
O'Toole, T. P. Johnson, E. E. Borgia, M. L. Rose, J.	2015	Tailoring Outreach Efforts to Increase Primary Care Use Among Homeless Veterans: Results of a Randomized Controlled Trial	J Gen Intern Med
Petrovich, J. C. Cronley, C. C.	2015	Deep in the heart of Texas: A phenomenological exploration of unsheltered homelessness	Am J Orthopsychiatry
Salem, B. E. Ma-Pham, J.	2015	Understanding Health Needs and Perspectives of Middle-Aged and Older Women Experiencing Homelessness	Public Health Nurs
Chondraki, P. Madianos, M. G. Dragioti, E. Papadimitriou, G. N.	2014	Homeless mentally ill in Athens area: a cross-sectional study on unmet needs and help-seeking	Int J Soc Psychiatry
Fekadu, A. Hanlon, C. Gebre-Eyesus, E. Agedew, M. Solomon, H. Teferra, S. Gebre-Eyesus, T. Baheretibeb, Y. Medhin, G. Shibre, T. Workneh, A. Tegegn, T. Ketema, A. Timms, P. Thornicroft, G. Prince, M.	2014	Burden of mental disorders and unmet needs among street homeless people in Addis Ababa, Ethiopia	BMC Med
Linton, K. F. Shafer, M. S.	2014	Factors associated with the health service utilization of unsheltered, chronically homeless adults	Soc Work Public Health
Okamura, T. Ito, K. Morikawa, S. Awata, S.	2014	Suicidal behavior among homeless people in Japan	Soc Psychiatry Psychiatr Epidemiol
Tsai, J. Kasprow, W. J. Kane, V. Rosenheck, R. A.	2014	Street outreach and other forms of engagement with literally homeless veterans	J Health Care Poor Underserved
Fisher, R. Ewing, J. Garrett, A. Harrison, E. K. Lwin, K. K. Wheeler, D. W.	2013	The nature and prevalence of chronic pain in homeless persons: an observational study	F1000Res
Ghose, T. Boucicaut, E. King, C. Doyle, A. Shubert, V.	2013	Surviving the aftershock: postearthquake access and adherence to HIV treatment among Haiti's tent residents	Qual Health Res
Green, H. D., Jr. Tucker, J. S. Golinelli, D. Wenzel, S. L.	2013	Social networks, time homeless, and social support: A study of men on Skid Row	Netw Sci (Camb Univ Press)
Jordan, M.	2013	Health coaching for the underserved	Glob Adv Health Med
Topp, L. Iversen, J. Baldry, E. Maher, L.	2013	Housing instability among people who inject drugs: results from the Australian needle and syringe program survey	J Urban Health
Forde, D. R. Baron, S. W. Scher, C. D. Stein, M. B.	2012	Factor structure and reliability of the childhood trauma questionnaire and prevalence estimates of trauma for male and female street youth	J Interpers Violence
Goldade, K. Guo, H. Jarlais, D. D. Connett, J. E. Whembolua, G. L. Owen, G. Guy, M. Okuyemi, K. S.	2012	Homeless former smokers' interest in helping homeless current smokers quit	Am J Health Promot
Levitt, A. J. Jost, J. J. Mergl, K. A. Hannigan, A. Degenova, J. Chung, S. Y.	2012	Impact of chronically street homeless tenants in congregate supportive housing	Am J Orthopsychiatry
Uddin, J. Koehlmoos, T. P. Saha, N. C. Islam, Z. Khan, I. A. Quaiyum, M. A.	2012	Strategies for providing healthcare services to street-dwellers in Dhaka city: evidence from an operations research	Health Res Policy Syst
Yoon, C. Ju, Y. S. Kim, C. Y.	2011	Disparities in health care utilization among urban homeless in South Korea: a cross-sectional study	J Prev Med Public Health
Donaldson, C.	2010	The Olympic dream	Perspect Public Health
Eyrich-Garg, K. M.	2010	Mobile phone technology: a new paradigm for the prevention, treatment, and research of the non-sheltered "street" homeless?	J Urban Health
Kirkman, M. Keys, D. Bodzak, D. Turner, A.	2010	Are we moving again this week? Children's experiences of homelessness in Victoria, Australia	Soc Sci Med
Poulin, S. R. Maguire, M. Metraux, S. Culhane, D. P.	2010	Service use and costs for persons experiencing chronic homelessness in Philadelphia: a population-based study	Psychiatr Serv
Christensen, R. C.	2009	Psychiatric street outreach to homeless people: fostering relationship, reconnection, and recovery	J Health Care Poor Underserved
Howe, E. C. Buck, D. S. Withers, J.	2009	Delivering health care on the streets: challenges and opportunities for quality management	Qual Manag Health Care	REQuested
Kryda, A. D. Compton, M. T.	2009	Mistrust of outreach workers and lack of confidence in available services among individuals who are chronically street homeless	Community Ment Health J
Levitt, A. J. Culhane, D. P. DeGenova, J. O'Quinn, P. Bainbridge, J.	2009	Health and social characteristics of homeless adults in Manhattan who were chronically or not chronically unsheltered	Psychiatr Serv
Richards, W. Keauffling, J.	2009	Homeless who accessed a healthy living centre in Swansea, South Wales: an assessment of the impact of oral ill-health	Prim Dent Care
Uddin, M. J. Koehlmoos, T. L. Ashraf, A. Khan, A. I. Saha, N. C. Hossain, M.	2009	Health needs and health-care-seeking behaviour of street-dwellers in Dhaka, Bangladesh	Health Policy Plan
van Hest, R. Story, A.	2009	[Tuberculosis control in homeless persons in European Union: more than words alone]	Pneumologia	REquested
Fischer, S. N. Shinn, M. Shrout, P. Tsemberis, S.	2008	Homelessness, mental illness, and criminal activity: examining patterns over time	Am J Community Psychol
Henderson, C. Bainbridge, J. Keaton, K. Kenton, M. Guz, M. Kanis, B.	2008	The use of data to assist in the design of a new service system for homeless veterans in New York City	Psychiatr Q
Hopper, K. Shinn, M. Laska, E. Meisner, M. Wanderling, J.	2008	Estimating numbers of unsheltered homeless people through plant-capture and postcount survey methods	Am J Public Health
Berry, B.	2007	A repeated observation approach for estimating the street homeless population	Eval Rev
Bourgois, P. Schonberg, J.	2007	Ethnic dimensions of habitus among homeless heroin injectors	Ethnography
Craig, G. M. Booth, H. Story, A. Hayward, A. Hall, J. Goodburn, A. Zumla, A.	2007	The impact of social factors on tuberculosis management	J Adv Nurs
de Oliveira, W. F.	2007	[Street social education: historical, political and pedagogical bases]	Hist Cienc Saude Manguinhos
Dickson-Gomez, J. Convey, M. Hilario, H. Corbett, A. M. Weeks, M.	2007	Unofficial policy: access to housing, housing information and social services among homeless drug users in Hartford, Connecticut	Subst Abuse Treat Prev Policy
Ferguson, K. M.	2007	Implementing a social enterprise intervention with homeless, street-living youths in Los Angeles	Soc Work
Hodgetts, D. Radley, A. Chamberlain, K. Hodgetts, A.	2007	Health inequalities and homelessness: considering material, spatial and relational dimensions	J Health Psychol
Moges, F. Kebede, Y. Kassu, A. Degu, G. Tiruneh, M. Gedefaw, M.	2006	Infection with HIV and intestinal parasites among street dwellers in Gondar city, northwest Ethiopia	Jpn J Infect Dis
Pinz√≥n-Rond√≥n, A. M. Brice√±o-Ayala, L. Botero, J. C. Cabrera, P. Rodr√≠guez, M. N.	2006	[Street child work in Latin American capitals]	Salud Publica Mex
Darling, N. Palmer, R. F. Kipke, M. D.	2005	Do street youths' perceptions of their caregivers predict HIV-risk behavior?	J Fam Psychol
Johnsen, S. Cloke, P. May, J.	2005	Transitory spaces of care: serving homeless people on the street	Health Place
O'Connell, J. J. Mattison, S. Judge, C. M. Allen, H. J. Koh, H. K.	2005	A public health approach to reducing morbidity and mortality among homeless people in Boston	J Public Health Manag Pract
Reyes, J. C. Robles, R. R. Colon, H. M. Matos, T. D. Finlinson, H. A. Marrero, C. A. Shepard, E. W.	2005	Homelessness and HIV risk behaviors among drug injectors in Puerto Rico	J Urban Health
Rosa Ada, S. Cavicchioli, M. G. Bretas, A. C.	2005	Health-sickness-care process and the street population	Rev Lat Am Enfermagem
Wright, N. Oldham, N. Jones, L.	2005	Exploring the relationship between homelessness and risk factors for heroin-related death--a qualitative study	Drug Alcohol Rev
Farrell, S. J. Reissing, E. D.	2004	Picking up the challenge: developing a methodology to enumerate and assess the needs of the street homeless population	Eval Rev
Farrell, S. Reissing, E. Evans, S. Taylor, J.	2004	Using community collaboration to develop the first successful needs assessment of the street homeless population in Canada	J Interprof Care
O'Connell, J. J. Roncarati, J. S. Reilly, E. C. Kane, C. A. Morrison, S. K. Swain, S. E. Allen, J. S. Jones, K.	2004	Old and sleeping rough: elderly homeless persons on the streets of Boston	Care Manag J	requested
O'Toole, T. P. Freyder, P. J. Gibbon, J. L. Hanusa, B. J. Seltzer, D. Fine, M. J.	2004	ASAM Patient Placement Criteria treatment levels: do they correspond to care actually received by homeless substance abusing adults?	J Addict Dis
Swigart, V. Kolb, R.	2004	Homeless persons' decisions to accept or reject public health disease-detection services	Public Health Nurs
Fountain, J. Howes, S. Strang, J.	2003	Unmet drug and alcohol service needs of homeless people in London: a complex issue	Subst Use Misuse
Yun, L. W. Reves, R. R. Reichler, M. R. Bur, S. Thompson, V. Mangura, B. Ford, J.	2003	Outcomes of contact investigation among homeless persons with infectious tuberculosis	Int J Tuberc Lung Dis
Gomes, T. C. Almeida, M. F. Miura, L. A. Granja, J. Santos, D. V. Oliveira, R. M. Lopes, A. Sequeira, B. P. Rolemberg, A. A. Moraes, A. L. Santos, C. S.	2002	[Intestinal helminthiasis in street population of Rio de Janeiro city]	Rev Soc Bras Med Trop
Hwang, S. W.	2002	Is homelessness hazardous to your health? Obstacles to the demonstration of a causal relationship	Can J Public Health
Payne, J.	2002	An action research project in a night shelter for rough sleepers	J Psychiatr Ment Health Nurs
Crane, M. Warnes, A. M.	2001	The responsibility to care for single homeless people	Health Soc Care Community
Crane, M. Warnes, A. M.	2001	Primary health care services for single homeless people: defects and opportunities	Fam Pract
Ensign, J.	2001	The health of shelter-based foster youth	Public Health Nurs
Fichter, M. M. Quadflieg, N.	2001	Prevalence of mental illness in homeless men in Munich, Germany: results from a representative sample	Acta Psychiatr Scand
Ray, S. K. Biswas, R. Kumar, S. Chatterjee, T. Misra, R. Lahiri, S. K.	2001	Reproductive health needs and care seeking behaviour of pavement dwellers of Calcutta	J Indian Med Assoc	reQuested
van Laere, I. R. Buster, M. C.	2001	[Health problems of homeless people attending the outreach primary care surgeries in Amsterdam]	Ned Tijdschr Geneeskd	requested
Craig, T. K. Hodson, S.	2000	Homeless youth in London: II. Accommodation, employment and health outcomes at 1 year	Psychol Med
Nyamathi, A. M. Leake, B. Gelberg, L.	2000	Sheltered versus nonsheltered homeless women differences in health, behavior, victimization, and utilization of care	J Gen Intern Med
Shern, D. L. Tsemberis, S. Anthony, W. Lovell, A. M. Richmond, L. Felton, C. J. Winarski, J. Cohen, M.	2000	Serving street-dwelling individuals with psychiatric disabilities: outcomes of a psychiatric rehabilitation clinical trial	Am J Public Health
Tsemberis, S. Eisenberg, R. F.	2000	Pathways to housing: supported housing for street-dwelling homeless individuals with psychiatric disabilities	Psychiatr Serv
Douglass, R. L. Torres, R. E. Surfus, P. Krinke, B. Dale, L.	1999	Health care needs and services utilization among sheltered and unsheltered Michigan homeless	J Health Care Poor Underserved
Heckert, U. Andrade, L. Alves, M. J. Martins, C.	1999	Lifetime prevalence of mental disorders among homeless people in a southeast city in Brazil	Eur Arch Psychiatry Clin Neurosci
Lam, J. A. Rosenheck, R.	1999	Street outreach for homeless persons with serious mental illness: is it effective?	Med Care
O'Toole, T. P. Gibbon, J. L. Hanusa, B. H. Fine, M. J.	1999	Utilization of health care services among subgroups of urban homeless and housed poor	J Health Polit Policy Law
Ray, S. K. Mishra, R. Biswas, R. Kumar, S. Halder, A. Chatterjee, T.	1999	Nutritional status of pavement dweller children of Calcutta City	Indian J Public Health
Stratigos, A. J. Stern, R. Gonz√°lez, E. Johnson, R. A. O'Connell, J. Dover, J. S.	1999	Prevalence of skin disease in a cohort of shelter-based homeless men	J Am Acad Dermatol
Attenborough, J.	1998	Sexual relations in a cold-weather shelter for homeless people	Nurs Times	requested
Bourgois, P.	1998	The moral economies of homeless heroin addicts: confronting ethnography, HIV risk, and everyday violence in San Francisco shooting encampments	Subst Use Misuse
Courtwright, D. T.	1998	Comments on "The moral economies of homeless heroin addicts: confronting ethnography, HIV risk, and everyday violence in San Francisco shooting encampments," by Phillippe Bourgois	Subst Use Misuse
Fielding, N. G.	1998	Comments on "The moral economies of homeless heroin addicts: confronting ethnography, HIV risk, and everyday violence in San Francisco shooting encampments," by Phillippe Bourgois	Subst Use Misuse
Hewett, N.	1998	Homelessness. In from the cold	Health Serv J	reQuested
Johnson, T. P.	1998	Comments on "The moral economies of homeless heroin addicts: confronting ethnography, HIV risk, and everyday violence in San Francisco shooting encampments," by Phillippe Bourgois	Subst Use Misuse
Latkin, C. A.	1998	Comments on "The moral economies of homeless heroin addicts: confronting ethnography, HIV risk, and everyday violence in San Francisco shooting encampments," by Phillippe Bourgois	Subst Use Misuse
Leshner, A. I.	1998	Comments on "The moral economies of homeless heroin addicts: confronting ethnography, HIV risk, and everyday violence in San Francisco shooting encampments," by Phillippe Bourgois	Subst Use Misuse
Lilja, J. Hamilton, D. Larsson, S.	1998	Comments on "The moral economies of homeless heroin addicts: confronting ethnography, HIV risk, and everyday violence in San Francisco shooting encampments," by Phillippe Bourgois	Subst Use Misuse
North, C. S. Pollio, D. E. Thompson, S. J. Spitznagel, E. L. Smith, E. M.	1998	The association of psychiatric diagnosis with weather conditions in a large urban homeless sample	Soc Psychiatry Psychiatr Epidemiol
Smereck, G. A. Hockman, E. M.	1998	Prevalence of HIV infection and HIV risk behaviors associated with living place: on-the-street homeless drug users as a special target population for public health intervention	Am J Drug Alcohol Abuse
Cousineau, M. R.	1997	Health status of and access to health services by residents of urban encampments in Los Angeles	J Health Care Poor Underserved
Swart-Kruger, J. Richter, L. M.	1997	AIDS-related knowledge, attitudes and behaviour among South African street youth: reflections on power, sexuality and the autonomous self	Soc Sci Med
Drogoul, F.	1996	[Psychiatry of distress and misery]	Rev Prat	requested
Sumerlin, J. R.	1996	What have you learned from your homeless experience? A phenomenological approach for counseling unsheltered homeless men	Psychol Rep
Sumerlin, J. R.	1996	Discriminant analyses of willingness to talk with a counselor and most difficult issues in the experience of unsheltered homeless men: self-actualization, loneliness, and depression	Psychol Rep
Sumerlin, J. R.	1995	Adaptation to homelessness: self-actualization, loneliness, and depression in street homeless men	Psychol Rep
Fisher, N. Turner, S. W. Pugh, R. Taylor, C.	1994	Estimating numbers of homeless and homeless mentally ill people in north east Westminster by using capture-recapture analysis	Bmj
Hurrell, C.	1994	An opportunity and a way back. Institutionalisation and single rough sleepers	Prof Nurse	requested
North, C. S. Smith, E. M.	1993	A comparison of homeless men and women: different populations, different needs	Community Ment Health J
Marshall, M. Gath, D.	1992	What happens to homeless mentally ill people? Follow up of residents of Oxford hostels for the homeless	Bmj
Black, M. E. Scheuer, M. A. Victor, C. Benzeval, M. Gill, M. Judge, K.	1991	Utilisation by homeless people of acute hospital services in London	Bmj
Ramsden, S. S. Nyiri, P. Bridgewater, J. el-Kabir, D. J.	1989	A mobile surgery for single homeless people in London	Bmj
Atkinson, J.	1988	No one at home	Nurs Stand	requested
Cohen, C. I. Teresi, J. A. Holmes, D.	1988	The physical well-being of old homeless men	J Gerontol	requested
Cohen, C. I. Teresi, J. Holmes, D.	1988	The mental health of old homeless men	J Am Geriatr Soc
Brickner, P. W. Scanlan, B. C. Conanan, B. Elvy, A. McAdam, J. Scharer, L. K. Vicic, W. J.	1986	Homeless persons and health care	Ann Intern Med
